# Supplementary material for: A nitrogen source-dependent inducible and repressible gene expression system in the red alga Cyanidioschyzon merolae
Source: Front Plant Sci. 2015 Aug 26;6:657. doi: 10.3389/fpls.2015.00657 (PMC4549557; doi:10.3389/fpls.2015.00657)
Supplement: Supplementary file 2 [file Data_Sheet_1.XLSX]

## Sheet: Sheet1
Supplementary Data 1.The mRNA levels in NIRp cells grown in the nitrate medium by RNA-seq.
Gene ID	Annotation	RPKM
gnl|CMER|CMA001C	similar_to_trefoil_factor	11.9254
gnl|CMER|CMA004C	hypothetical_protein,_conserved	193.26
gnl|CMER|CMA005C	calcium-binding_mitochondrial_carrier_Aralar	99.2265
gnl|CMER|CMA007C	serine_acetyltransferase_(SAT)	135.195
gnl|CMER|CMA008C	ORF1050	0.102813
gnl|CMER|CMA009C	NAD-dependent_sorbitol_dehydrogenase	134.399
gnl|CMER|CMA010C	hypothetical_protein	40.4704
gnl|CMER|CMA011C	probable_aminoacylase_I	40.2856
gnl|CMER|CMA013C	hypothetical_protein,_conserved	116.302
gnl|CMER|CMA015C	hypothetical_protein,_conserved	43.1525
gnl|CMER|CMA016C	similar_to_transcription_factor_IIA_large_subunit	53.7582
gnl|CMER|CMA017C	probable_lysophosphatidic_acid_acyltransferase	86.4798
gnl|CMER|CMA019C	RNA_polymerase_III_transcription_factor_IIIB	86.8064
gnl|CMER|CMA021C	similar_to_DnaJ_(Hsp40)_homolog	322.96
gnl|CMER|CMA022C	hypothetical_protein,_conserved	129.658
gnl|CMER|CMA023C	MYB-related_protein	363.133
gnl|CMER|CMA024C	unknown_cupin_family_protein	0.166301
gnl|CMER|CMA025C	hypothetical_protein	108.936
gnl|CMER|CMA027C	hypothetical_protein	148.996
gnl|CMER|CMA028C	hypothetical_protein	148.54
gnl|CMER|CMA029C	hypothetical_protein	47.9116
gnl|CMER|CMA030C	pyruvate_kinase,_chloroplast_precursor	176.587
gnl|CMER|CMA031C	hypothetical_protein	122.264
gnl|CMER|CMA033C	hypothetical_protein,_conserved	32.8438
gnl|CMER|CMA034C	hypothetical_protein	115.662
gnl|CMER|CMA035C	probable_mRNA_guanylyltransferase	65.6774
gnl|CMER|CMA036C	similar_to_tubulin_folding_cofactor_B	76.6989
gnl|CMER|CMA037C	hypothetical_protein	10.5514
gnl|CMER|CMA039C	hypothetical_protein	199.918
gnl|CMER|CMA040C	citrate_synthase	98.6837
gnl|CMER|CMA041C	UDP-glucose_4-epimerase	301.338
gnl|CMER|CMA042C	acetyl-CoA_acetyltransferase	455.775
gnl|CMER|CMA044C	cryptochrome_DASH	47.4222
gnl|CMER|CMA045C	hypothetical_protein	58.1651
gnl|CMER|CMA046C	hypothetical_protein,_conserved	75.9997
gnl|CMER|CMA048C	3-phosphoshikimate_1-carboxyvinyltransferase,_chloroplast_precursor	87.1482
gnl|CMER|CMA050C	hypothetical_protein,_conserved	21.2179
gnl|CMER|CMA052C	probable_ornithine_decarboxylase	535.093
gnl|CMER|CMA053C	hypothetical_protein	37.8719
gnl|CMER|CMA054C	hypothetical_protein	35.0895
gnl|CMER|CMA056C	unknown_kinase_with_aarF_domain,_fused_with_possible_beta-lactamase	62.8159
gnl|CMER|CMA059C	probable_viral_mRNA_translation_inhibitor_SKI2	61.2218
gnl|CMER|CMA060C	hypothetical_protein	24.9726
gnl|CMER|CMA061C	heat_shock_protein_of_Hsp90_family	129.662
gnl|CMER|CMA062C	DNA_polymerase_iota,_RAD30	51.1659
gnl|CMER|CMA063C	hypothetical_protein,_conserved	70.8773
gnl|CMER|CMA064C	hypothetical_protein,_conserved	153.038
gnl|CMER|CMA065C	hypothetical_protein,_conserved	96.4907
gnl|CMER|CMA066C	DNA_repair_protein_SMC6	55.9106
gnl|CMER|CMA067C	mitochondrial_ribosomal_protein_L32,_precursor	70.4669
gnl|CMER|CMA068C	hydroxymethylglutaryl-CoA_lyase,_mitochondrial_precursor	43.9645
gnl|CMER|CMA069C	hypothetical_protein,_conserved	333.998
gnl|CMER|CMA070C	hypothetical_protein,_conserved	640.438
gnl|CMER|CMA072C	probable_nuclear_exosomal_RNA_helicase_MTR4	77.6689
gnl|CMER|CMA074C	hypothetical_protein	84.125
gnl|CMER|CMA075C	similar_to_RNA-binding_protein_QKI	101.65
gnl|CMER|CMA077C	aspartate_transaminase	70.1374
gnl|CMER|CMA078C	hypothetical_protein	130.808
gnl|CMER|CMA079C	similar_to_actin-binding_protein_frabin	28.6794
gnl|CMER|CMA080C	hypothetical_protein	55.5438
gnl|CMER|CMA081C	similar_to_protein_kinase_(AKINbetagamma-2_of_maize)	107.726
gnl|CMER|CMA082C	40S_ribosomal_protein_S2	429.309
gnl|CMER|CMA083C	hypothetical_protein,_conserved	58.4101
gnl|CMER|CMA085C	hypothetical_protein	50.523
gnl|CMER|CMA086C	hypothetical_protein,_conserved	102.612
gnl|CMER|CMA087C	hypothetical_protein,_conserved	68.6745
gnl|CMER|CMA089C	chromosome_assembly_complex_Condensin_II,_subunit_G2	36.2402
gnl|CMER|CMA090C	NADH_dehydrogenase_I_(Complex_I)_alpha_subcomplex_8_(PGIV)	126.361
gnl|CMER|CMA091C	hypothetical_protein	111.939
gnl|CMER|CMA093C	ATP-dependent_DNA_helicase_RecQ	61.4204
gnl|CMER|CMA095C	similar_to_MADS_box_transcription_enhancer_factor	20.5683
gnl|CMER|CMA098C	deoxyhypusine_synthase	95.5721
gnl|CMER|CMA099C	hypothetical_protein,_conserved	72.8416
gnl|CMER|CMA101C	probable_maintenance_of_ploidy_protein_MOB1	122.388
gnl|CMER|CMA103C	Raf-related_MAP_kinase_kinase_kinase_(MAP3K),_theta-type	42.313
gnl|CMER|CMA105C	hypothetical_protein,_conserved	93.4016
gnl|CMER|CMA106C	similar_to_alpha-glucosidase	54.8227
gnl|CMER|CMA107C	probable_proline_aminopeptidase_P	68.2715
gnl|CMER|CMA109C	hypothetical_protein,_conserved	48.3936
gnl|CMER|CMA111C	probable_transitional_endoplasmic_reticulum_ATPase	36.1579
gnl|CMER|CMA114C	40S_ribosomal_protein_S24	724.997
gnl|CMER|CMA115C	hypothetical_protein,_conserved	88.5941
gnl|CMER|CMA116C	hypothetical_protein	38.8913
gnl|CMER|CMA118C	hypothetical_protein,_conserved	64.1224
gnl|CMER|CMA119C	similar_to_oxidant-induced_cell-cycle_arrest_Oca1p	71.9266
gnl|CMER|CMA121C	unknown_zinc_finger_protein	75.4195
gnl|CMER|CMA122C	40S_ribosomal_protein_S7	285.918
gnl|CMER|CMA124C	probable_cell_division_protein_glsA	62.7736
gnl|CMER|CMA125C	similar_to_Rab11-binding_protein	106.077
gnl|CMER|CMA127C	cyclin-dependent_kinase_regulatory_subunit	117.585
gnl|CMER|CMA128C	hypothetical_protein	297.126
gnl|CMER|CMA129C	hypothetical_protein	63.6969
gnl|CMER|CMA130C	similar_to_MCM3_associated_protein	142.819
gnl|CMER|CMA132C	unknown_metallopeptidase	115.105
gnl|CMER|CMA133C	similar_to_syntaxin_6	76.767
gnl|CMER|CMA134C	similar_to_phosphatidyl-N-methylethanolamine_N-methyltransferase	119.061
gnl|CMER|CMA135C	similar_to_androgen-regulated_short-chain_dehydrogenase/reductase_1	39.3207
gnl|CMER|CMA136C	similar_to_Ran_binding_protein_11	26.2066
gnl|CMER|CMA138C	cell_cycle_switch_protein	56.7006
gnl|CMER|CMA140C	mitotic_control_protein_dis3	42.8404
gnl|CMER|CMA142C	similar_to_trefoil_factor	15.4575
gnl|CMER|CMA145C	L-lactate_dehydrogenase	236.841
gnl|CMER|CMB002C	probable_splicing_factor_3b_subunit_1	60.2776
gnl|CMER|CMB003C	similar_to_GTP-binding_protein	102.271
gnl|CMER|CMB004C	40S_ribosomal_protein_S18	751.401
gnl|CMER|CMB005C	RNA_polymerase_III_subunit_C34	51.5083
gnl|CMER|CMB006C	similar_to_NADH_dehydrogenase_I_(Complex_I)_alpha_subcomplex_assembly_factor_1	67.9951
gnl|CMER|CMB007C	similar_to_temperature_sensing_protein_D123	83.1799
gnl|CMER|CMB008C	similar_to_vacuolar_sorting_protein_DID4	79.7555
gnl|CMER|CMB009C	asparagine_synthase	52.5397
gnl|CMER|CMB010C	tryptophane--tRNA_ligase,_chloroplast_or_mitochondrial	74.0172
gnl|CMER|CMB012C	similar_to_spindle_pole_body_associated_protein	62.1617
gnl|CMER|CMB013C	topoisomerase_II	110.945
gnl|CMER|CMB014C	similar_to_ubiquitin-conjugating_enzyme_E2	90.3771
gnl|CMER|CMB015C	probable_ubiquitin-conjugating_enzyme_E2	223.02
gnl|CMER|CMB016C	hypothetical_protein	118.287
gnl|CMER|CMB018C	60S_ribosomal_protein_L18	668.146
gnl|CMER|CMB019C	similar_to_U3_snoRNP_component_Mpp10	125.555
gnl|CMER|CMB021C	chroloplast_chaperonin_CPN60,_precursor	1240.73
gnl|CMER|CMB023C	hypothetical_protein	418.944
gnl|CMER|CMB025C	protoporphyrinogen_IX_oxidase_(PPO)	121.575
gnl|CMER|CMB026C	hypothetical_protein,_conserved	43.0123
gnl|CMER|CMB027C	similar_to_oxidation_resistance_protein_Oxr1	95.2084
gnl|CMER|CMB028C	unknown_bromodomain-containing_protein	109.261
gnl|CMER|CMB029C	similar_to_GATA_transcription_factor_areB_gamma	86.7427
gnl|CMER|CMB030C	unknown_WD_repeat_protein	65.2975
gnl|CMER|CMB031C	UDP-glucose_6-dehydrogenase	311.745
gnl|CMER|CMB032C	chloroplast_ribosomal_protein_S21_precursor	728.607
gnl|CMER|CMB034C	hypothetical_protein,_conserved	47.0174
gnl|CMER|CMB035C	probable_double-strand_break_repair_protein_MRE11	12.4228
gnl|CMER|CMB036C	similar_to_DnaJ_family_molecular_chaperone	54.67
gnl|CMER|CMB037C	hypothetical_protein	19.4981
gnl|CMER|CMB038C	hypothetical_protein	61.3185
gnl|CMER|CMB039C	hypothetical_protein,_conserved	89.6032
gnl|CMER|CMB040C	small_GTP-binding_protein_of_Sar1/Arf_family	70.3414
gnl|CMER|CMB042C	hypothetical_protein,_conserved	92.0618
gnl|CMER|CMB043C	activity_of_bc1_complex_ABC1	36.6111
gnl|CMER|CMB044C	chaperonin_containing_TCP1,_subunit_3_(gamma)	124.706
gnl|CMER|CMB046C	similar_to_JEMMA_protein	43.7755
gnl|CMER|CMB047C	hypothetical_protein	46.2029
gnl|CMER|CMB048C	60S_acidic_ribosomal_protein_PO	77.8168
gnl|CMER|CMB050C	hypothetical_protein	169.874
gnl|CMER|CMB051C	mitochondrial_translation_elongation_factor_Ts_(EF-Ts)	40.6356
gnl|CMER|CMB052C	DNA_polymerase_delta,_subunit_B	25.9579
gnl|CMER|CMB053C	probable_xylulose_kinase	61.1101
gnl|CMER|CMB054C	hypothetical_protein	0.978054
gnl|CMER|CMB055C	similar_to_uroporphyrin-III_C-methyltransferase	74.3724
gnl|CMER|CMB057C	hypothetical_protein	90.0931
gnl|CMER|CMB059C	aluminum_resistance_protein	59.3033
gnl|CMER|CMB060C	hypothetical_protein	166.922
gnl|CMER|CMB061C	hypothetical_protein	76.0444
gnl|CMER|CMB062C	isopentenyl-diphosphate_delta_isomerase	73.0958
gnl|CMER|CMB064C	probable_spindle_checkpoint_protein_kinase_MPS1	97.4621
gnl|CMER|CMB065C	similar_to_ATP_binding_protein	93.4114
gnl|CMER|CMB066C	hypothetical_protein	53.4995
gnl|CMER|CMB069C	hypothetical_protein,_conserved	30.9078
gnl|CMER|CMB070C	ubiquitin_protein_ligase_E3A	72.3117
gnl|CMER|CMB071C	bromodomain_protein_103	63.6315
gnl|CMER|CMB072C	similar_to_cell_polarity_protein_tea1p	1.08922
gnl|CMER|CMB073C	similar_to_ribosome_assembly_protein_RRB1	96.6185
gnl|CMER|CMB074C	hypothetical_protein,_conserved	69.6559
gnl|CMER|CMB075C	unknown_transporter	105.145
gnl|CMER|CMB076C	similar_to_histidyl-tRNA_synthetase	134.177
gnl|CMER|CMB077C	similar_to_mitochondrial_inner_membrane_protease_IMP1	137.328
gnl|CMER|CMB078C	similar_to_suppressor_of_lin12_SEL1	40.8684
gnl|CMER|CMB079C	MYB-related_protein	40.4856
gnl|CMER|CMB080C	hypothetical_protein	0.437526
gnl|CMER|CMB081C	hypothetical_protein,_conserved	164.012
gnl|CMER|CMB082C	similar_to_JEMMA_protein	39.3658
gnl|CMER|CMB083C	chaperonin_containing_TCP1,_subunit_3_(gamma)	117.624
gnl|CMER|CMB085C	hypothetical_protein	29.4965
gnl|CMER|CMB086C	hypothetical_protein	163.368
gnl|CMER|CMB087C	hypothetical_protein,_conserved	26.833
gnl|CMER|CMB088C	probable_nucleotide_binding_protein_Maf	69.602
gnl|CMER|CMB089C	probable_vacuolar_pH_control_protein_CLN3	30.1022
gnl|CMER|CMB091C	similar_to_eukaryotic_translation_elongation_factor_1_alpha_(eEF-1a)	98.9884
gnl|CMER|CMB092C	flavin-dependent_tRNA:m5U_methyltransferase_trmFO	54.2871
gnl|CMER|CMB093C	magnesium_chelatase_subunit_H	112.761
gnl|CMER|CMB094C	hypothetical_protein,_conserved	10.6337
gnl|CMER|CMB095C	similar_to_alpha-glucosidase	42.7048
gnl|CMER|CMB097C	hypothetical_protein	75.1915
gnl|CMER|CMB098C	hypothetical_protein,_conserved	140.585
gnl|CMER|CMB099C	hypothetical_protein,_conserved	186.566
gnl|CMER|CMB101C	hypothetical_protein,_conserved	67.0021
gnl|CMER|CMB102C	hypothetical_protein	230.608
gnl|CMER|CMB105C	hypothetical_protein,_conserved	89.174
gnl|CMER|CMB106C	hypothetical_protein,_conserved	225.057
gnl|CMER|CMB107C	hypothetical_protein,_conserved	55.0261
gnl|CMER|CMB108C	spindle_checkpoint_protein_kinase_MPS1	74.7432
gnl|CMER|CMB109C	similar_to_polyphosphoinositide_binding_protein_Ssh2	78.9948
gnl|CMER|CMB112C	similar_to_nucleoporin	61.359
gnl|CMER|CMB113C	hypothetical_protein	64.0881
gnl|CMER|CMB114C	hypothetical_protein	280.237
gnl|CMER|CMB115C	hypothetical_protein	107.097
gnl|CMER|CMB116C	probable_nuclear_movement_protein_NudC	76.8583
gnl|CMER|CMB118C	ATP_citrate_lyase	90.6546
gnl|CMER|CMB119C	similar_to_cell_division_control_protein_48,_AAA_family_(cdc48-1)	35.3278
gnl|CMER|CMB120C	similar_to_rotamase/parvulin-type_peptidyl-prolyl_cis-trans_isomerase	68.1713
gnl|CMER|CMB121C	hypothetical_protein,_conserved	132.604
gnl|CMER|CMB122C	hypothetical_protein	24.5172
gnl|CMER|CMB123C	similar_to_tRNA_(1-methyladenosine)_methyltransferase_subunit_GCD14	37.1177
gnl|CMER|CMB124C	hypothetical_protein	47.0972
gnl|CMER|CMB126C	dehydrodolichyl_diphosphate_synthase	181.95
gnl|CMER|CMB127C	amino-acid_N-acetyltransferase	60.0553
gnl|CMER|CMB128C	ATP_citrate_lyase	113.02
gnl|CMER|CMB130C	snRNP_core_Sm-like_protein_SmX5	91.3604
gnl|CMER|CMB135C	hypothetical_protein,_conserved	313.751
gnl|CMER|CMB136C	hypothetical_protein	73.4383
gnl|CMER|CMB139C	similar_to_signal_peptidase	165.152
gnl|CMER|CMB140C	hypothetical_protein	55.3681
gnl|CMER|CMB141C	similar_to_peroxisomal_biogenesis_factor_3	72.6946
gnl|CMER|CMB142C	similar_to_S2P_metalloprotease	44.3029
gnl|CMER|CMB143C	probable_molybdenum_cofactor_biosynthesis_protein_Cnx1	54.0739
gnl|CMER|CMB144C	similar_to_suppressor_of_Ty_6_Spt6	34.8679
gnl|CMER|CMB145C	hypothetical_protein,_conserved	104.14
gnl|CMER|CMB146C	conserved_GTP-binding_protein_of_unknown_function_(Nucleolar_GTP-binding_protein)	217.888
gnl|CMER|CMB148C	probable_mitochondrial_intermembrane_space_complex_subunit_Tim13	153.69
gnl|CMER|CMB149C	hypothetical_protein	46.2919
gnl|CMER|CMB151C	adenylylsulfate_kinase	31.6961
gnl|CMER|CMB153C	hypothetical_protein	92.9983
gnl|CMER|CMB154C	unknown_alpha/beta_hydrolase	179.582
gnl|CMER|CMB155C	similar_to_uncharacterized_hematopoietic_stem/progenitor_cell_protein	1884.7
gnl|CMER|CMB156C	probable_phosphoinositide_phosphatase_SAC1	58.0186
gnl|CMER|CMB157C	S-adenosyl-L-homocysteine_hydrolase	221.588
gnl|CMER|CMB158C	similar_to_trehalose_synthase	71.6702
gnl|CMER|CMB159C	MYB-related_protein	245.812
gnl|CMER|CMB162C	similar_to_trefoil_factor	16.7934
gnl|CMER|CMC002C	similar_to_hedgehog_protein	208.081
gnl|CMER|CMC005C	similar_to_trefoil_factor	15.7855
gnl|CMER|CMC008C	NADH_dehydrogenase_I_(Complex_I)_alpha_subcomplex_7_(B14.5a)	362.888
gnl|CMER|CMC009C	similar_to_3-hydroxyisobutyryl-Coenzyme_A_hydrolase	47.6785
gnl|CMER|CMC010C	similar_to_U3_snoRNP_component_Imp3p	362.508
gnl|CMER|CMC011C	ATP-binding_cassette,_sub-family_D_(ALD),_member_3	167.399
gnl|CMER|CMC013C	probable_26S_proteasome,_non-ATPase_regulatory_subunit	130.611
gnl|CMER|CMC015C	similar_to_biotin_carboxyl_carrier_protein_of_acetyl-CoA_carboxylase	528.207
gnl|CMER|CMC016C	similar_to_programmed_cell_death_2	50.8893
gnl|CMER|CMC017C	similar_to_avirulence_induced_gene_(AIG)_2	46.7321
gnl|CMER|CMC018C	similar_to_vesicle-associated_membrane_protein_7	1.35811
gnl|CMER|CMC019C	vesicle_transport_protein_Rop	24.6273
gnl|CMER|CMC020C	probable_cytosolic_IMP-GMP_specific_5'-nucleotidase	117.988
gnl|CMER|CMC021C	pyruvate_kinase	61.3264
gnl|CMER|CMC022C	probable_endoplasmic_reticulum_oxidoreductin_1-Lbeta_(ERO1-L)	31.4833
gnl|CMER|CMC024C	ribosomal_large_subunit_pseudouridine_synthase_D	64.0914
gnl|CMER|CMC025C	succinyl-diaminopimelate_desuccinylase	76.5612
gnl|CMER|CMC027C	dihydroorotate_oxidase	122.602
gnl|CMER|CMC028C	similar_to_F-box_only_protein_9	77.8092
gnl|CMER|CMC029C	hypothetical_protein	104.831
gnl|CMER|CMC030C	hypothetical_protein,_conserved	95.3104
gnl|CMER|CMC031C	hypothetical_protein	118.817
gnl|CMER|CMC032C	hypothetical_protein,_conserved	76.768
gnl|CMER|CMC033C	hypothetical_protein	35.6304
gnl|CMER|CMC034C	probable_tyrosine_aminotransferase	56.3848
gnl|CMER|CMC035C	hypothetical_protein	26.8438
gnl|CMER|CMC036C	similar_to_ATP-dependent_RNA_helicase	72.851
gnl|CMER|CMC037C	glycine--tRNA_ligase,_class_II	61.3423
gnl|CMER|CMC039C	probable_1-cys_peroxiredoxin	352.074
gnl|CMER|CMC040C	hypothetical_protein,_conserved	256.294
gnl|CMER|CMC041C	hypothetical_protein	105.876
gnl|CMER|CMC043C	glutathione_reductase	83.5772
gnl|CMER|CMC044C	60S_ribosomal_protein_L44	940.86
gnl|CMER|CMC045C	60S_ribosomal_protein_L40,_ubiquitin_fusion_protein	1414.64
gnl|CMER|CMC046C	hypothetical_protein	117.753
gnl|CMER|CMC047C	hypothetical_protein,_conserved	9.01686
gnl|CMER|CMC048C	hypothetical_protein	14.5066
gnl|CMER|CMC049C	similar_to_dTDP-4-dehydrorhamnose_reductase	78.8069
gnl|CMER|CMC051C	similar_to_programmed_cell_death_6_interacting_protein	114.91
gnl|CMER|CMC052C	hypothetical_protein	34.4925
gnl|CMER|CMC053C	60S_ribosomal_protein_L35	1397.96
gnl|CMER|CMC054C	glycine--tRNA_ligase	85.635
gnl|CMER|CMC055C	probable_lathosterol_oxidase	215.134
gnl|CMER|CMC057C	hypothetical_protein,_conserved	104.814
gnl|CMER|CMC059C	GTP-binding_protein_of_engA_family	52.1842
gnl|CMER|CMC060C	hypothetical_protein,_conserved	44.6438
gnl|CMER|CMC062C	similar_to_Tat-interacting_protein_TIP30	54.7554
gnl|CMER|CMC063C	probable_ribosome_biogenesis_protein_NEP1	115.457
gnl|CMER|CMC064C	eukaryotic_translation_initiation_factor_eIF-3_subunit_I	245.607
gnl|CMER|CMC065C	hypothetical_protein	6.7589
gnl|CMER|CMC066C	signal_recognition_particle_SRP54_homolog_ffh	329.147
gnl|CMER|CMC067C	hypothetical_protein,_conserved	82.6434
gnl|CMER|CMC068C	hypothetical_protein	205.631
gnl|CMER|CMC069C	hypothetical_protein	130.111
gnl|CMER|CMC070C	similar_to_ubiquitin-specific_processing_protease_Ubp2p	56.7179
gnl|CMER|CMC071C	N-myristoyltransferase	56.0876
gnl|CMER|CMC072C	similar_to_Transmembrane_protein_Tmp21_precursor	352.867
gnl|CMER|CMC074C	hypothetical_protein	154.191
gnl|CMER|CMC075C	probable_manganese_transporter	71.6063
gnl|CMER|CMC076C	similar_to_Na+-translocating_NADH:quinone_oxidoreductase,_subunit_Nqr6	100.68
gnl|CMER|CMC077C	probable_1-aminocyclopropane-1-carboxylate_deaminase	47.6786
gnl|CMER|CMC078C	hypothetical_protein,_conserved	96.8777
gnl|CMER|CMC079C	hypothetical_protein	151.649
gnl|CMER|CMC080C	similar_to_biotin_holocarboxylase_synthetase	70.5618
gnl|CMER|CMC082C	CCAAT-box-binding_transcription_factor	63.9511
gnl|CMER|CMC083C	glutamate--tRNA_ligase,_cytoplasmic	66.9839
gnl|CMER|CMC085C	hypothetical_protein,_conserved	167.193
gnl|CMER|CMC088C	hypothetical_protein	94.1791
gnl|CMER|CMC089C	unknown_DUF21_containing_protein	60.3808
gnl|CMER|CMC090C	hypothetical_protein	144.854
gnl|CMER|CMC091C	NADH_dehydrogenase_I_(Complex_I)_alpha_subcomplex_9	94.2774
gnl|CMER|CMC092C	hypothetical_protein,_conserved	160.865
gnl|CMER|CMC093C	hypothetical_protein	1.50252
gnl|CMER|CMC095C	hypothetical_protein,_conserved	58.3402
gnl|CMER|CMC096C	cytoplasmic_aminopeptidase_P	126.82
gnl|CMER|CMC098C	anthranilate_phosphoribosyltransferase	94.9971
gnl|CMER|CMC099C	NADH_dehydrogenase_I_(Complex_I)_beta_subcomplex_7_(B18)	161.821
gnl|CMER|CMC102C	similar_to_anaphase-promoting_complex_subunit_2	50.8465
gnl|CMER|CMC103C	hypothetical_protein,_conserved	49.3319
gnl|CMER|CMC104C	hypothetical_protein,_conserved	36.7798
gnl|CMER|CMC105C	similar_to_angio-associated_migratory_cell_protein	55.8782
gnl|CMER|CMC106C	probable_eukaryotic_translation_initiation_factor_eIF-3_subunit_K	99.6397
gnl|CMER|CMC108C	hypothetical_protein	142.327
gnl|CMER|CMC110C	similar_to_transcription_elongation_factor_TFIIS.h	90.6092
gnl|CMER|CMC111C	transcription-repair_coupling_factor	74.9762
gnl|CMER|CMC113C	hypothetical_protein	87.8496
gnl|CMER|CMC114C	26S_proteasome_ATP-dependent_regulatory_subunit	160.239
gnl|CMER|CMC115C	hypothetical_protein,_conserved	15.3266
gnl|CMER|CMC117C	similar_to_peptidylprolyl_isomerase	116.835
gnl|CMER|CMC118C	similar_to_oxidase_(cytochrome_c)_assembly_OXA1,_mitochondrial_precursor	35.1088
gnl|CMER|CMC119C	hypothetical_protein	59.5946
gnl|CMER|CMC120C	6-Phospho-gluconolactonase	85.2489
gnl|CMER|CMC121C	phosphoglucomutase	163.836
gnl|CMER|CMC122C	hypothetical_protein	94.5352
gnl|CMER|CMC123C	probable_replication_protein_A_(RPA)	121.324
gnl|CMER|CMC124C	Smt3-activating_enzyme_E1_N_subunit	153.92
gnl|CMER|CMC125C	heat_shock_protein_101	59.1289
gnl|CMER|CMC126C	similar_to_Nedd4_binding_protein_2	89.8155
gnl|CMER|CMC127C	probable_tRNA_methyltransferase_Trm7	165.746
gnl|CMER|CMC129C	similar_to_nuclear_pore_complex_protein_NUP107	57.3065
gnl|CMER|CMC130C	hypothetical_protein	37.1828
gnl|CMER|CMC131C	hypothetical_protein	38.9557
gnl|CMER|CMC132C	mitochondrial_ribosomal_protein_L15_precursor	102.341
gnl|CMER|CMC133C	similar_to_oxygen-evolving_complex_component_psbQ	1924.6
gnl|CMER|CMC134C	probable_constituent_of_66S_pre-ribosomal_particles_Nsa2p	65.4463
gnl|CMER|CMC135C	hypothetical_protein	403.686
gnl|CMER|CMC136C	probable_nucleotide_binding_protein	140.587
gnl|CMER|CMC137C	3-hydroxybutyryl-CoA_dehydrogenase	413.703
gnl|CMER|CMC138C	similar_to_FUSCA_protein_FUS6	59.2683
gnl|CMER|CMC140C	hypothetical_protein	37.6924
gnl|CMER|CMC141C	bis(5'-adenosyl)-triphosphatase	53.4599
gnl|CMER|CMC142C	hypothetical_protein	28.4324
gnl|CMER|CMC144C	hypothetical_protein,_conserved	156.175
gnl|CMER|CMC145C	60S_ribosomal_protein_L9	618.729
gnl|CMER|CMC146C	phospholipase_A2-activating_protein	44.7638
gnl|CMER|CMC147C	polypeptide_chain_releasing_factor_eRF3	46.0845
gnl|CMER|CMC148C	aspartate_aminotransferase	234.725
gnl|CMER|CMC149C	phosphoglycerate_dehydrogenase	286.033
gnl|CMER|CMC150C	cytosolic_ascorbate_hydrogen_peroxidase	107.611
gnl|CMER|CMC151C	probable_V-type_ATPase_V1_subunit_C	70.3005
gnl|CMER|CMC152C	hypothetical_protein	83.568
gnl|CMER|CMC155C	hypothetical_protein	63.669
gnl|CMER|CMC156C	similar_to_trefoil_factor	49.3654
gnl|CMER|CMC157C	kinesin-related_protein,_BimC_subfamily	42.4197
gnl|CMER|CMC158C	unknown_WD-repeat_protein_WDS	36.6459
gnl|CMER|CMC159C	probable_mitochrondrial_2-oxoglutarate/malate_carrier_protein	70.6209
gnl|CMER|CMC160C	mitochondrial_peptide_chain_release_factor_RF-2	94.851
gnl|CMER|CMC162C	hypothetical_protein	97.0893
gnl|CMER|CMC163C	hypothetical_protein	215.393
gnl|CMER|CMC165C	hypothetical_protein,_conserved	66.6149
gnl|CMER|CMC168C	hypothetical_protein	58.1871
gnl|CMER|CMC169C	hypothetical_protein	35.0665
gnl|CMER|CMC171C	similar_to_ATP-dependent_RNA_helicase_A	51.0771
gnl|CMER|CMC172C	hypothetical_protein,_conserved	52.9113
gnl|CMER|CMC174C	hypothetical_protein	96.2948
gnl|CMER|CMC176C	similar_to_HERC2	53.9879
gnl|CMER|CMC177C	similar_to_calcium_binding_mitochondrial_carrier_ARALAR1	59.5018
gnl|CMER|CMC178C	hypothetical_protein,_conserved	4.05331
gnl|CMER|CMC180C	probable_protein_disulfide-isomerase	181.731
gnl|CMER|CMC181C	hypothetical_protein,_conserved	313.272
gnl|CMER|CMC182C	hypothetical_protein	46.4024
gnl|CMER|CMC183C	hypothetical_protein,_conserved	59.4043
gnl|CMER|CMC186C	similar_to_trefoil_factor	34.2501
gnl|CMER|CMC188C	L-lactate_dehydrogenase	83.1513
gnl|CMER|CMC191C	DNA-directed_RNA_polymerase_subunit_CX	356.696
gnl|CMER|CMD002C	similar_to_trefoil_factor	26.4736
gnl|CMER|CMD005C	similar_to_Trithorax_protein	50.2457
gnl|CMER|CMD006C	probable_serine_protease	26.0698
gnl|CMER|CMD007C	V-type_ATPase_V1_subunit_D	119.711
gnl|CMER|CMD008C	hypothetical_protein	653.116
gnl|CMER|CMD010C	hypothetical_protein,_conserved	104.446
gnl|CMER|CMD011C	probable_MPBQ/MSBQ_methyltransferase	118.531
gnl|CMER|CMD012C	hypothetical_protein,_conserved	13.0699
gnl|CMER|CMD014C	coatomer_protein_complex,_subunit_epsilon	227.872
gnl|CMER|CMD015C	Raf-related_MAP_kinase_kinase_kinase_(MAP3K),_theta-type	106.962
gnl|CMER|CMD016C	hypothetical_protein,_conserved	38.642
gnl|CMER|CMD017C	hypothetical_protein,_conserved	279.938
gnl|CMER|CMD018C	probable_ubiquilin	149.927
gnl|CMER|CMD021C	GTP-binding_protein_of_LepA_family	167.327
gnl|CMER|CMD023C	similar_to_ferripyochelin_binding_protein	155.837
gnl|CMER|CMD024C	ribosomal_large_subunit_pseudouridine_synthase_A	21.0201
gnl|CMER|CMD025C	DNA_replication_licensing_factor_MCM2	87.1559
gnl|CMER|CMD026C	RNA_polymerase_II_subunit_G	47.166
gnl|CMER|CMD028C	hypothetical_protein,_conserved	86.1934
gnl|CMER|CMD029C	hypothetical_protein	99.3125
gnl|CMER|CMD030C	hypothetical_protein,_conserved	69.8619
gnl|CMER|CMD031C	probable_arginine_methyltransferase_(pam1)	91.9604
gnl|CMER|CMD032C	hypothetical_protein	69.9133
gnl|CMER|CMD033C	similar_to_periplasmic_alpha-amylase_precursor	65.7655
gnl|CMER|CMD034C	hypothetical_protein	120.526
gnl|CMER|CMD036C	similar_to_Membrane_transporters_of_cations_and_cationic_drugs	147.607
gnl|CMER|CMD037C	similar_to_prefoldin_2	73.5373
gnl|CMER|CMD040C	similar_to_apospory-associated_protein_C	82.2073
gnl|CMER|CMD041C	fructose-1,6-bisphosphatase	59.6206
gnl|CMER|CMD042C	hypothetical_protein	48.8367
gnl|CMER|CMD044C	hypothetical_protein	44.5573
gnl|CMER|CMD046C	hypothetical_protein	93.0789
gnl|CMER|CMD047C	hypothetical_protein	98.7884
gnl|CMER|CMD048C	cytochrome_c_reductase_(Complex_III)_subunit_9(X)	169.798
gnl|CMER|CMD049C	hypothetical_protein,_conserved	60.1487
gnl|CMER|CMD050C	protein_phosphatase_2_regulatory_subunit_A	206.588
gnl|CMER|CMD051C	hypothetical_protein	242.689
gnl|CMER|CMD052C	hypothetical_protein	144.881
gnl|CMER|CMD053C	hypothetical_protein,_conserved	69.7922
gnl|CMER|CMD055C	similar_to_mitotic_check_point_protein_BUB2	122.557
gnl|CMER|CMD057C	hypothetical_protein,_conserved	46.3739
gnl|CMER|CMD058C	fumarate_hydratase_precursor	139.939
gnl|CMER|CMD060C	20S_core_proteasome_subunit_beta_7	84.3248
gnl|CMER|CMD061C	hypothetical_protein,_conserved	233.24
gnl|CMER|CMD062C	small_GTP-binding_protein_of_Rab_family	254.961
gnl|CMER|CMD063C	hypothetical_protein	108.29
gnl|CMER|CMD066C	hypothetical_protein	103.15
gnl|CMER|CMD067C	probable_prohibitin_protein	284.607
gnl|CMER|CMD068C	hypothetical_protein	122.692
gnl|CMER|CMD070C	probable_FKBP-type_peptidyl-prolyl_cis-trans_isomerase	284.328
gnl|CMER|CMD071C	unknown_ribonuclease	111.625
gnl|CMER|CMD072C	hypothetical_protein	148.656
gnl|CMER|CMD073C	hypothetical_protein	34.732
gnl|CMER|CMD074C	hypothetical_protein	101.393
gnl|CMER|CMD076C	guanylate_kinase_1	44.9968
gnl|CMER|CMD077C	similar_to_methionine--tRNA_ligase,_partial	131.107
gnl|CMER|CMD079C	hypothetical_protein	76.5199
gnl|CMER|CMD080C	phosphatidylinositol_polyphosphate_5-phosphatase	64.7711
gnl|CMER|CMD081C	probable_O-sialoglycoprotein_endopeptidase	67.9271
gnl|CMER|CMD083C	probable_serine/threonine_protein_phosphatase	93.297
gnl|CMER|CMD084C	chloroplast_translation_initiation_factor_IF-1	422.272
gnl|CMER|CMD085C	hypothetical_protein	1.20477
gnl|CMER|CMD088C	hypothetical_protein	84.3215
gnl|CMER|CMD090C	hypothetical_protein,_conserved	60.9831
gnl|CMER|CMD091C	hypothetical_protein	42.7425
gnl|CMER|CMD092C	hypothetical_protein,_conserved	35.6644
gnl|CMER|CMD093C	L-Galactono-1,4-lactone_dehydrogenase	95.7903
gnl|CMER|CMD094C	hypothetical_protein	246.864
gnl|CMER|CMD095C	V-type_ATPase_V0_subunit_a	86.0101
gnl|CMER|CMD096C	cytochrome_P450	130.665
gnl|CMER|CMD097C	similar_to_Traf_and_Tnf_receptor_associated_protein	48.1177
gnl|CMER|CMD098C	hypothetical_protein,_conserved	97.5914
gnl|CMER|CMD099C	probable_myo-inositol_2-dehydrogenase	104.412
gnl|CMER|CMD100C	similar_to_ATP-dependent_proteinase_BsgA	142.627
gnl|CMER|CMD101C	unknown_GTP-binding_protein	178.694
gnl|CMER|CMD102C	adaptor-related_protein_complex_3,_sigma_subunit	121.662
gnl|CMER|CMD103C	hypothetical_protein	84.8849
gnl|CMER|CMD104C	delta-aminolevulinic_acid_dehydratase_(porphobilinogen_synthase)	479.473
gnl|CMER|CMD105C	similar_to_peroxisomal_membrane_protein_PEX2	70.459
gnl|CMER|CMD106C	hypothetical_protein	57.1784
gnl|CMER|CMD107C	hypothetical_protein,_conserved	84.0602
gnl|CMER|CMD108C	probable_lactoylglutathione_lyase	220.524
gnl|CMER|CMD109C	hypothetical_protein,_conserved	2.22852
gnl|CMER|CMD110C	probable_telomerase_reverse_transcriptase	56.4801
gnl|CMER|CMD112C	unknown_hydrolase	213.479
gnl|CMER|CMD113C	glycerol-3-phosphate_dehydrogenase	510.458
gnl|CMER|CMD115C	hypothetical_protein,_conserved	66.3949
gnl|CMER|CMD116C	hypothetical_protein,_conserved	73.7514
gnl|CMER|CMD117C	similar_to_enhancer_of_polycomb	69.7836
gnl|CMER|CMD118C	beta-ketoacyl-CoA_synthase	117.999
gnl|CMER|CMD119C	hypothetical_protein,_conserved	98.5514
gnl|CMER|CMD121C	probable_photolyase/blue-light_receptor_(PHR2)	2920.83
gnl|CMER|CMD122C	hypothetical_protein,_conserved	149.081
gnl|CMER|CMD123C	probable_ATP-dependent_DNA_helicase_RecQ	54.8511
gnl|CMER|CMD125C	similar_to_heat_shock_protein_dnaJ	45.5792
gnl|CMER|CMD127C	hypothetical_protein,_conserved	162.768
gnl|CMER|CMD129C	similar_to_BRCA1-binding_helicase-like_protein_BACH1	14.1314
gnl|CMER|CMD131C	hypothetical_protein	12.8432
gnl|CMER|CMD133C	ATP-binding_cassette,_sub-family_C_(MRP),_member_2	32.9659
gnl|CMER|CMD134C	ATP-binding_cassette,_sub-family_G	324.698
gnl|CMER|CMD135C	ATP-binding_cassette,_sub-family_G	366.004
gnl|CMER|CMD137C	hypothetical_protein,_conserved	109.976
gnl|CMER|CMD139C	similar_to_endonuclease_III	100.386
gnl|CMER|CMD140C	60S_ribosomal_protein_L27A	817.258
gnl|CMER|CMD141C	hypothetical_protein	98.1195
gnl|CMER|CMD142C	hypothetical_protein	81.9705
gnl|CMER|CMD143C	hypothetical_protein,_conserved	52.6462
gnl|CMER|CMD144C	hypothetical_protein,_conserved	48.6984
gnl|CMER|CMD146C	similar_to_3-oxo-5-alpha-steroid_4-dehydrogenase	99.2687
gnl|CMER|CMD148C	ATP-binding_cassette,_sub-family_B_(MDR/TAP),_member_1	269.392
gnl|CMER|CMD151C	similar_to_transcription_initiation_protein_SPT5	31.5424
gnl|CMER|CMD152C	probable_ubiquitin-conjugating_enzyme_E2	749.31
gnl|CMER|CMD154C	hypothetical_protein,_conserved	162.646
gnl|CMER|CMD155C	hypothetical_protein	3.49663
gnl|CMER|CMD156C	coatomer_protein_complex,_subunit_alpha	129.763
gnl|CMER|CMD157C	hypothetical_protein,_conserved	251.952
gnl|CMER|CMD158C	hypothetical_protein	34.9281
gnl|CMER|CMD159C	similar_to_separin_(cut1)	55.9442
gnl|CMER|CMD161C	hypothetical_protein	132.344
gnl|CMER|CMD162C	similar_to_DnaJ_protein	69.4925
gnl|CMER|CMD163C	probable_molybdopterin_converting_factor_small_subunit_MoaD	68.8321
gnl|CMER|CMD164C	similar_to_syntaxin_binding_protein_Unc-18	66.7586
gnl|CMER|CMD165C	hypothetical_protein	1444.69
gnl|CMER|CMD167C	hypothetical_protein	95.5106
gnl|CMER|CMD168C	similar_to_elongin_C	143.202
gnl|CMER|CMD170C	similar_to_methylthioadenosine_phosphorylase_mtaP	118.939
gnl|CMER|CMD171C	probable_N-ethylammeline_chlorohydrolase	101.54
gnl|CMER|CMD173C	hypothetical_protein,_conserved	66.4709
gnl|CMER|CMD174C	hypothetical_protein	494.165
gnl|CMER|CMD175C	hypothetical_protein,_conserved	216.53
gnl|CMER|CMD180C	GATA_transcription_factor	262.534
gnl|CMER|CMD181C	similar_to_RNA_polymerase_III_transcription_factor_IIIB_chain_B''	66.8636
gnl|CMER|CMD182C	hypothetical_protein	172.989
gnl|CMER|CMD183C	small_GTP-binding_protein_of_Rab_family	87.7232
gnl|CMER|CMD184C	glycogen_phosphorylase	331.176
gnl|CMER|CMD185C	TATA-box_binding_protein-associated_factor_13	266.466
gnl|CMER|CMD186C	similar_to_small_multidrug_export_protein_qacE	185.836
gnl|CMER|CMD187C	hypothetical_protein	145.905
gnl|CMER|CMD190C	NADPH:protochlorophyllide_oxidoreductase	2.16626
gnl|CMER|CMD191C	similar_to_trefoil_factor	10.7707
gnl|CMER|CME001C	similar_to_trefoil_factor	11.4964
gnl|CMER|CME004C	ubiquitin-like_protein_Smt3	296.044
gnl|CMER|CME005C	hypothetical_protein	77.6489
gnl|CMER|CME006C	hypothetical_protein	33.91
gnl|CMER|CME008C	hypoxanthine_phosphoribosyltransferase_(HPRT)	137.009
gnl|CMER|CME009C	hypothetical_protein	43.6402
gnl|CMER|CME010C	probable_methyltransferase_Cyt19	134.546
gnl|CMER|CME012C	Na+/glucose_co-transporter	80.2969
gnl|CMER|CME013C	hypothetical_protein,_conserved	233.335
gnl|CMER|CME014C	hypothetical_protein	114.158
gnl|CMER|CME015C	methionine--tRNA_ligase,_chloroplast_or_mitochondrial	49.5361
gnl|CMER|CME016C	signal_recognition_particle_(SRP)_receptor_alpha_subunit	38.027
gnl|CMER|CME017C	unknown_dehydrogenase,_conserved	62.7989
gnl|CMER|CME018C	hypothetical_protein,_conserved	52.0611
gnl|CMER|CME019C	dynamin-related_protein_involved_in_mitochondrial_division_CmDnm1/DRP3	184.191
gnl|CMER|CME020C	hypothetical_protein,_conserved	16.7939
gnl|CMER|CME022C	hypothetical_protein	72.9636
gnl|CMER|CME023C	fusion_protein_of_phosphoribosylaminoimidazole_carboxylase_and_phosphoribosylaminoimidazole-succinocarboxamide_synthase,_chloroplast_or_mitochondrial_precursor	575.077
gnl|CMER|CME024C	DNA-directed_RNA_polymerase_I_subunit	96.282
gnl|CMER|CME025C	hypothetical_protein,_conserved	188.04
gnl|CMER|CME029C	chromosome_assembly_complex_Condensin,_core_subunit_C	95.3724
gnl|CMER|CME030C	unknown_RING_finger_protein	171.947
gnl|CMER|CME031C	hypothetical_protein,_conserved	100.189
gnl|CMER|CME033C	hypothetical_protein	112.334
gnl|CMER|CME034C	similar_to_calmodulin	375.029
gnl|CMER|CME036C	hypothetical_protein	184.776
gnl|CMER|CME037C	cysteine--tRNA_ligase,_chloroplast_or_mitochondrial	112.881
gnl|CMER|CME038C	hypothetical_protein	62.6441
gnl|CMER|CME040C	hypothetical_protein	89.6578
gnl|CMER|CME041C	photosystem_II_biogenesis_protein_Psb29	268.228
gnl|CMER|CME043C	hypothetical_protein,_conserved	18.9679
gnl|CMER|CME044C	unknown_WD_repeat_protein	62.052
gnl|CMER|CME045C	hypothetical_protein	72.1062
gnl|CMER|CME046C	60S_ribosomal_protein_L29	458.393
gnl|CMER|CME047C	isoleucine--tRNA_ligase	143.309
gnl|CMER|CME048C	hypothetical_protein	21.3056
gnl|CMER|CME050C	similar_to_nuclear_LIM_interactor-interacting_factor	85.1194
gnl|CMER|CME051C	hypothetical_protein	80.7196
gnl|CMER|CME052C	hypothetical_protein	157.53
gnl|CMER|CME053C	unknown_M20/M25/M40_family_peptidase	57.1667
gnl|CMER|CME054C	40S_ribosomal_protein_S13	248.636
gnl|CMER|CME055C	ATP-dependent_Zn_protease_FtsH2	93.7838
gnl|CMER|CME056C	hypothetical_protein	29.2433
gnl|CMER|CME057C	hypothetical_protein	74.5567
gnl|CMER|CME058C	hypothetical_protein	98.5404
gnl|CMER|CME059C	conserved_unknown_protein_RtcB	94.3644
gnl|CMER|CME060C	similar_to_ER-derived_vesicles_protein_Erv14	94.2859
gnl|CMER|CME061C	similar_to_protein-tyrosine-phosphatase-like_protein	121.763
gnl|CMER|CME062C	probable_cationic_amino_acid_transporter_ctrA	73.3432
gnl|CMER|CME063C	similar_to_splicing_factor_3b_subunit_4_(U2_snRNP)	62.891
gnl|CMER|CME064C	chorismate_synthase	90.2977
gnl|CMER|CME065C	hypothetical_protein	58.5687
gnl|CMER|CME067C	exonuclease_I	31.6462
gnl|CMER|CME068C	hypothetical_protein,_conserved	93.3784
gnl|CMER|CME069C	hypothetical_protein	0.114563
gnl|CMER|CME070C	unknown_[2Fe-2S]_ferredoxin	162.657
gnl|CMER|CME071C	similar_to_DNA_topoisomerase_VI_subunit_A	44.4833
gnl|CMER|CME072C	hypothetical_protein	43.5168
gnl|CMER|CME073C	ATP-dependent_RNA_helicase_p47	203.649
gnl|CMER|CME074C	hypothetical_protein	93.7729
gnl|CMER|CME075C	hypothetical_protein	71.5138
gnl|CMER|CME076C	hypothetical_protein	11.3437
gnl|CMER|CME079C	serine/threonine_protein_phosphatase_PP1_catalytic_subunit	130.487
gnl|CMER|CME080C	hypothetical_protein	165.507
gnl|CMER|CME081C	hypothetical_protein	49.4077
gnl|CMER|CME082C	similar_to_cell_division_cycle_protein_CDC6	29.0707
gnl|CMER|CME083C	similar_to_retromer_component_VPS5	20.5052
gnl|CMER|CME085C	probable_XPA-binding_protein_1	72.9663
gnl|CMER|CME086C	hypothetical_protein	45.5272
gnl|CMER|CME087C	probable_acetyl-CoA_C-acetyltransferase	82.6296
gnl|CMER|CME088C	hypothetical_protein	116.305
gnl|CMER|CME089C	similar_to_TBP-binding_phosphoprotein_DR1	82.2098
gnl|CMER|CME090C	hypothetical_protein	31.9116
gnl|CMER|CME091C	hypothetical_protein,_conserved	129.754
gnl|CMER|CME092C	similar_to_ankirin	54.2627
gnl|CMER|CME094C	hypothetical_protein	62.7663
gnl|CMER|CME095C	phosphoenolpyruvate_carboxylase	337.912
gnl|CMER|CME096C	unknown_zinc-finger_protein	45.3268
gnl|CMER|CME099C	histone_H3_variant	50.6629
gnl|CMER|CME100C	acyl-coenzyme_A:cholesterol_acyltransferase;_ACAT	331.481
gnl|CMER|CME101C	RNA_polymerase_III_second_largest_subunit	79.6449
gnl|CMER|CME102C	similar_to_GATA_transcription_factor	139.482
gnl|CMER|CME103C	hypothetical_protein,_conserved	56.1987
gnl|CMER|CME104C	similar_to_protein_phosphatase_2A_regulatory_subunit_B'	84.6571
gnl|CMER|CME106C	hypothetical_protein	3.54774
gnl|CMER|CME108C	similar_to_protein_phosphatase_2A_regulatory_subunit_B	338.952
gnl|CMER|CME109C	probable_1-acylglycerol-3-phosphate_O-acyltransferase	127.685
gnl|CMER|CME110C	hypothetical_protein	7.38953
gnl|CMER|CME111C	polypeptide_deformylase_(formylmethionine_deformylase)	214.035
gnl|CMER|CME112C	hypothetical_protein	77.7086
gnl|CMER|CME113C	probable_dolichol-phosphate_mannosyltransferase	81.3335
gnl|CMER|CME114C	hypothetical_protein	123.328
gnl|CMER|CME115C	hypothetical_protein	13.8279
gnl|CMER|CME116C	similar_to_(N6-adenosine)-methyltransferase	33.2409
gnl|CMER|CME117C	ATP-binding_cassette,_sub-family_D_(PMP)	28.2562
gnl|CMER|CME118C	hypothetical_protein,_conserved	119.318
gnl|CMER|CME119C	cyclin_dependent_kinase,_A-type	133.669
gnl|CMER|CME120C	eukaryotic_translation_elongation_factor_1_beta_(eEF-1b)	348.741
gnl|CMER|CME121C	probable_kynurenine_aminotransferase	56.76
gnl|CMER|CME123C	hypothetical_protein	101.97
gnl|CMER|CME124C	hypothetical_protein	32.7275
gnl|CMER|CME126C	similar_to_epidermal_growth_factor_receptor_substrate_15	67.1316
gnl|CMER|CME127C	similar_to_fructose_1,6-bisphosphatase	89.287
gnl|CMER|CME128C	20S_core_proteasome_subunit_alpha_6	161.987
gnl|CMER|CME130C	hypothetical_protein	211.119
gnl|CMER|CME131C	hypothetical_protein	347.256
gnl|CMER|CME132C	porphobilinogen_deaminase	169.627
gnl|CMER|CME133C	hypothetical_protein	59.1119
gnl|CMER|CME134C	hypothetical_protein	174.46
gnl|CMER|CME135C	probable_purple_acid_phosphatase	0.0627604
gnl|CMER|CME136C	dTDP-glucose_4,6-dehydratase	24.5627
gnl|CMER|CME138C	hypothetical_protein	73.1236
gnl|CMER|CME139C	similar_to_spindle_checkpoint_protein_Xmad1	69.5938
gnl|CMER|CME141C	similar_to_GTP-binding_protein	86.5568
gnl|CMER|CME142C	similar_to_retinoblastoma_binding_protein_2	39.2496
gnl|CMER|CME143C	Smt3-activating_enzyme_E1_C_subunit	39.5092
gnl|CMER|CME144C	hypothetical_protein	51.3269
gnl|CMER|CME145C	fructose-1,6-biphosphate_aldolase	667.374
gnl|CMER|CME146C	polo-like_protein_kinase	25.8998
gnl|CMER|CME147C	hypothetical_protein,_conserved	77.5093
gnl|CMER|CME148C	chloroplast_peptide_chain_release_factor_RF-2	98.7434
gnl|CMER|CME149C	hypothetical_protein	83.4647
gnl|CMER|CME150C	hypothetical_protein	51.6564
gnl|CMER|CME151C	GTP-binding_protein_of_Nug1_family	81.943
gnl|CMER|CME153C	phosphatidylinositol-4-phosphate_5-kinase	77.2523
gnl|CMER|CME154C	hypothetical_protein	36.1654
gnl|CMER|CME156C	similar_to_mitochondrial_ribosome_small_subunit_component_Rsm22	60.4814
gnl|CMER|CME157C	hypothetical_protein	70.9267
gnl|CMER|CME158C	similar_to_UGA_suppressor_tRNA-associated_antigenic_protein	109.067
gnl|CMER|CME159C	hypothetical_protein,_conserved	161.31
gnl|CMER|CME162C	Rub1-conjugating_enzyme_E2	75.2724
gnl|CMER|CME163C	hypothetical_protein	88.7221
gnl|CMER|CME165C	probable_dimethyladenosine_transferase	146.176
gnl|CMER|CME166C	probable_pre-mRNA_splicing_factor_ATP-dependent_RNA_helicase_PRP43	86.2156
gnl|CMER|CME167C	hypothetical_protein	57.4493
gnl|CMER|CME168C	hypothetical_protein	48.3711
gnl|CMER|CME171C	similar_to_ring_finger_protein	452.951
gnl|CMER|CME172C	p21-activated_protein_kinase_	86.6208
gnl|CMER|CME173C	retroelement	103.183
gnl|CMER|CME175C	60S_ribosomal_protein_L37	582.351
gnl|CMER|CME176C	hypothetical_protein,_conserved	21.1487
gnl|CMER|CME177C	hypothetical_protein,_conserved	57.9261
gnl|CMER|CME179C	dihydrodipicolinate_synthase	181.58
gnl|CMER|CME180C	hypothetical_protein,_conserved	568.745
gnl|CMER|CME181C	similar_to_serine/threonine_protein_phosphatase	71.6894
gnl|CMER|CME183C	hypothetical_protein	314.722
gnl|CMER|CME185C	hypothetical_protein	127.309
gnl|CMER|CME186C	long_chain_acyl-CoA_synthetase	225.192
gnl|CMER|CME187C	hypothetical_protein	85.4231
gnl|CMER|CME188C	GTP-binding_protein_of_Obg_family	139.574
gnl|CMER|CME190C	mitochondrial_ribosomal_protein_L19_precursor	88.4574
gnl|CMER|CME191C	hypothetical_protein	6.95693
gnl|CMER|CME192C	uridine_kinase	137.405
gnl|CMER|CME193C	hypothetical_protein	84.84
gnl|CMER|CME194C	uroporphyrinogen_decarboxylase	222.501
gnl|CMER|CME195C	hypothetical_protein	58.8463
gnl|CMER|CME196C	hypothetical_protein	106.373
gnl|CMER|CME197C	chaperonin_containing_TCP1,_subunit_6a_(zeta)	106.242
gnl|CMER|CME198C	mitochondrial_F1FO_ATP_synthase_subunit_ATP5	135.666
gnl|CMER|CME199C	similar_to_ubiquitin_conjugating_enzyme_E2	22.6939
gnl|CMER|CMF001C	similar_to_hedgehog_protein	142.506
gnl|CMER|CMF007C	hypothetical_protein,_conserved	65.1753
gnl|CMER|CMF012C	phosphoenolpyruvate_synthase	92.7968
gnl|CMER|CMF014C	hypothetical_protein	55.9373
gnl|CMER|CMF015C	small_GTP-binding_protein_of_Sar1/Arf_family	247.645
gnl|CMER|CMF016C	hypothetical_protein	164.743
gnl|CMER|CMF017C	similar_to_glutaredoxin	256.768
gnl|CMER|CMF018C	probable_nicotinamide_mononucleotide_adenylyl_transferase	164.701
gnl|CMER|CMF020C	probable_NADPH-dependent_FMN_and_FAD_containing_oxidoreductase	41.4179
gnl|CMER|CMF021C	hypothetical_protein,_conserved	50.9343
gnl|CMER|CMF022C	tRNA_pseudouridine_55_synthase	63.0521
gnl|CMER|CMF024C	hypothetical_protein,_conserved	84.3121
gnl|CMER|CMF025C	hypothetical_protein	235.156
gnl|CMER|CMF026C	hypothetical_protein	312.242
gnl|CMER|CMF030C	hypothetical_protein	60.4043
gnl|CMER|CMF031C	hypothetical_protein	22.147
gnl|CMER|CMF032C	hypothetical_protein	31.2123
gnl|CMER|CMF033C	nucleolar_RNA_helicase_II/Gu	424.535
gnl|CMER|CMF035C	hypothetical_protein,_conserved	47.7672
gnl|CMER|CMF038C	similar_to_sedlin	66.3207
gnl|CMER|CMF039C	hypothetical_protein,_conserved	85.3823
gnl|CMER|CMF040C	hypothetical_protein	113.442
gnl|CMER|CMF042C	similar_to_programed_cell_death_protein_5_(TFAR19)	74.0697
gnl|CMER|CMF043C	probable_glutathione_synthetase	188.987
gnl|CMER|CMF045C	probable_alpha-1,2-mannosidase,_endoplasmic_reticulum	0.566166
gnl|CMER|CMF046C	similar_to_beta-tubulin_folding_cofactor_D	36.9408
gnl|CMER|CMF047C	probable_mercaptopyruvate_sulfurtransferase	51.5654
gnl|CMER|CMF048C	similar_to_E3_ubiquitin_protein_ligase_Itch	18.8896
gnl|CMER|CMF050C	similar_to_ribulose-1,5_bisphosphate_carboxylase/oxygenase_large_subunit_N-methyltransferase	128.99
gnl|CMER|CMF051C	probable_calcium/calmodulin-dependent_protein_kinase	146.849
gnl|CMER|CMF052C	hypothetical_protein,_conserved	78.3913
gnl|CMER|CMF053C	similar_to_hormone-sensitive_lipase	84.3376
gnl|CMER|CMF055C	GTP_cyclohydrolase_I	82.5046
gnl|CMER|CMF056C	NADH_dehydrogenase_type_II	121.786
gnl|CMER|CMF057C	hypothetical_protein,_conserved	79.9972
gnl|CMER|CMF058C	probable_zinc_transporter	53.5886
gnl|CMER|CMF059C	hypothetical_protein,_conserved	29.6768
gnl|CMER|CMF060C	similar_to_dishevelled_associated_activator_of_morphogenesis	35.461
gnl|CMER|CMF061C	hypothetical_protein	121.373
gnl|CMER|CMF062C	mitochondrial_general_import_pore_subunit_Tom40	50.2222
gnl|CMER|CMF063C	hypothetical_protein	65.2418
gnl|CMER|CMF065C	mitochondrial_ribosomal_protein_L3_precursor	122.862
gnl|CMER|CMF066C	flavin-dependent_tRNA:m5U_methyltransferase_trmFO	131.659
gnl|CMER|CMF067C	hypothetical_protein	332.121
gnl|CMER|CMF068C	2-oxoglutarate_dehydrogenase,_E1_component	161.025
gnl|CMER|CMF069C	chromosome_assembly_complex_Condensin_I,_subunit_H	89.8657
gnl|CMER|CMF070C	probable_mannosyl-oligosaccharide_glucosidase	59.099
gnl|CMER|CMF071C	hypothetical_protein	184.898
gnl|CMER|CMF072C	glutamate_decarboxylase	317.48
gnl|CMER|CMF073C	probable_high-affinity_potassium_transporter	77.908
gnl|CMER|CMF075C	hypothetical_protein,_conserved	83.7159
gnl|CMER|CMF076C	similar_to_dnaJ_protein	117.272
gnl|CMER|CMF078C	26S_proteasome_ATP-dependent_regulatory_subunit	217.114
gnl|CMER|CMF079C	hypothetical_protein,_conserved	83.4675
gnl|CMER|CMF080C	hypothetical_protein,_conserved	160.412
gnl|CMER|CMF081C	hypothetical_protein	87.1768
gnl|CMER|CMF082C	similar_to_oxygen_regulated_protein_precursor	52.5591
gnl|CMER|CMF083C	adaptor-related_protein_complex_1,_gamma_subunit	59.3102
gnl|CMER|CMF084C	Sm_protein_D1	129.392
gnl|CMER|CMF086C	probable_myo-inositol_dehydrogenase	444.943
gnl|CMER|CMF087C	hypothetical_protein	152.932
gnl|CMER|CMF088C	hypothetical_protein	88.1307
gnl|CMER|CMF089C	1-deoxyxylulose-5-phosphate_synthase	188.26
gnl|CMER|CMF090C	probable_phosphatidylethanolamine_methyltransferase	85.0337
gnl|CMER|CMF092C	hypothetical_protein	52.2509
gnl|CMER|CMF094C	hypothetical_protein,_conserved	207.773
gnl|CMER|CMF095C	TATA-box_binding_protein	265.808
gnl|CMER|CMF097C	D-ribulokinase,_ribitol_kinase	136.366
gnl|CMER|CMF098C	similar_to_glycine_cleavage_system_H_protein	908.436
gnl|CMER|CMF099C	casein_kinase-related_protein	75.0339
gnl|CMER|CMF101C	similar_to_Muconate_cycloisomerase_related_protein	372.149
gnl|CMER|CMF102C	similar_to_cell_division_cycle_protein_cdc16	131.235
gnl|CMER|CMF103C	clathrin_heavy_chain	148.635
gnl|CMER|CMF104C	similar_to_Tsi1-interacting_protein_TSIP1	218.66
gnl|CMER|CMF105C	similar_to_MtN3-like_protein	30.0261
gnl|CMER|CMF107C	hypothetical_protein	52.8744
gnl|CMER|CMF108C	similar_to_cleavage_stimulation_factor_subunit_2	57.4107
gnl|CMER|CMF110C	replication_factor_C_subunit_2	68.5996
gnl|CMER|CMF111C	similar_to_putative_vesicle_transport_protein	97.4923
gnl|CMER|CMF114C	probable_calcium/calmodulin-dependent_protein_kinase_kinase	76.023
gnl|CMER|CMF115C	hypothetical_protein	23.0951
gnl|CMER|CMF116C	unknown_iron-sulfur_protein	52.7895
gnl|CMER|CMF117C	phosphoribulokinase	882.414
gnl|CMER|CMF118C	similar_to_serine/threonine_protein_kinase_AKT	55.5004
gnl|CMER|CMF120C	hypothetical_protein,_conserved	258.227
gnl|CMER|CMF121C	alpha-xylosidase	58.1198
gnl|CMER|CMF122C	similar_to_nitrogen_fixation_associated_protein_HesB	31.9497
gnl|CMER|CMF123C	similar_to_maleylacetoacetate_isomerase	140.115
gnl|CMER|CMF124C	hypothetical_protein,_conserved	40.3056
gnl|CMER|CMF125C	probable_RNA_helicase_RH2	28.3552
gnl|CMER|CMF127C	probable_DNA_polymerase_alpha,_subunit_B	32.7079
gnl|CMER|CMF128C	probable_kynureninase	58.8527
gnl|CMER|CMF129C	mitochondrial_chaperonin_hsp10,_precursor	399.824
gnl|CMER|CMF130C	hypothetical_protein	41.782
gnl|CMER|CMF131C	hypothetical_protein	113.036
gnl|CMER|CMF133C	ethanolaminephosphotransferase	69.2861
gnl|CMER|CMF136C	similar_to_UDP-N-acetylglucosamine_pyrophosphorylase	209.97
gnl|CMER|CMF138C	hypothetical_protein,_conserved	41.6228
gnl|CMER|CMF139C	serine/threonine_protein_kinase_SNF1	61.6665
gnl|CMER|CMF141C	similar_to_prefoldin_subunit3	107.467
gnl|CMER|CMF142C	hypothetical_protein	242.451
gnl|CMER|CMF144C	hypothetical_protein,_conserved	435.893
gnl|CMER|CMF146C	similar_to_phosphate/phosphoenolpyruvate_translocator_precursor	93.0166
gnl|CMER|CMF147C	hypothetical_protein	76.7548
gnl|CMER|CMF148C	hypothetical_protein	76.6992
gnl|CMER|CMF150C	B_regulatory_subunit_of_protein_phosphatase_2A	80.7282
gnl|CMER|CMF152C	3-hydroxyanthranilate_3,4-dioxygenase	92.4097
gnl|CMER|CMF155C	hypothetical_protein,_conserved	50.8613
gnl|CMER|CMF156C	cystathionine_gamma-synthase	356.756
gnl|CMER|CMF157C	probable_U3_snoRNP_component_Utp7p	44.1554
gnl|CMER|CMF158C	dihydroneopterin_aldolase	62.8251
gnl|CMER|CMF159C	AAA-metalloprotease_FtsH,_mitochondrial_precursor	94.9307
gnl|CMER|CMF161C	similar_to_cleavage_and_polyadenylation_specific_factor_4,_30kD_subunit	315.926
gnl|CMER|CMF162C	similar_to_general_negative_regulator_of_transcription_cdc39	85.0194
gnl|CMER|CMF163C	similar_to_heterogeneous_nuclear_ribonucleoprotein_H3,_isoform_a	95.4285
gnl|CMER|CMF166C	hypothetical_protein,_conserved	112.34
gnl|CMER|CMF167C	hypothetical_protein	49.6178
gnl|CMER|CMF168C	similar_to_autoantigen	52.7281
gnl|CMER|CMF169C	hypothetical_protein	3.11041
gnl|CMER|CMF170C	vesicle_coat_complex_COPII,_subunit_Sec23	99.5123
gnl|CMER|CMF173C	DNA_replication_licensing_factor_MCM5	73.8428
gnl|CMER|CMF174C	similar_to_tight_junction_plaque_protein_Symplekin	54.8687
gnl|CMER|CMF176C	similar_to_lysophospholipase_II	106.106
gnl|CMER|CMF177C	similar_to_polymyositis-scleroderma_overlap_syndrome_associated_autoantigen	115.347
gnl|CMER|CMF178C	glutamyl-tRNA_amidotransferase_subunit_B	73.3121
gnl|CMER|CMF179C	hypothetical_protein,_conserved	48.9325
gnl|CMER|CMF180C	hypothetical_protein	78.8563
gnl|CMER|CMF181C	small_GTP-binding_protein_of_Rab_family	241.523
gnl|CMER|CMF182C	aminopeptidase_N	78.4443
gnl|CMER|CMF185C	1-acylglycerol-3-phosphate_O-acyltransferase	159.653
gnl|CMER|CMF187C	similar_to_ubiquitin-conjugating_enzyme_E2_variant	33.2145
gnl|CMER|CMG001C	similar_to_RNA_helicase	27.1452
gnl|CMER|CMG003C	similar_to_ubiquitin_conjugating_enzyme_E2	96.0012
gnl|CMER|CMG004C	mitochondrial_F1FO_ATP_synthase_subunit_ATP5	120.369
gnl|CMER|CMG005C	chaperonin_containing_TCP1,_subunit_6a_(zeta)	118.528
gnl|CMER|CMG006C	hypothetical_protein	64.1572
gnl|CMER|CMG007C	phosphatidylinositol_transfer_protein	170.804
gnl|CMER|CMG008C	unknown_Zinc_finger_protein	434.981
gnl|CMER|CMG009C	similar_to_glucose_inhibited_division_protein_B_(gidB)	38.9709
gnl|CMER|CMG010C	similar_to_TFIIE_large_subunit	61.441
gnl|CMER|CMG011C	hypothetical_protein	0.619507
gnl|CMER|CMG012C	hypothetical_protein	191.674
gnl|CMER|CMG014C	similar_to_G10_protein	34.3655
gnl|CMER|CMG015C	hypothetical_protein	58.5461
gnl|CMER|CMG016C	hypothetical_protein,_conserved	36.9995
gnl|CMER|CMG018C	nitrate_transporter	787.123
gnl|CMER|CMG019C	nitrate_reductase	157.658
gnl|CMER|CMG021C	sulfite_reductase_(ferredoxin)	377.489
gnl|CMER|CMG022C	hypothetical_protein	172.554
gnl|CMER|CMG023C	adenosylmethionine-8-amino-7-oxononanoate_aminotransferase	60.588
gnl|CMER|CMG025C	unknown_RNA_binding_protein	28.6696
gnl|CMER|CMG027C	hypothetical_protein,_conserved	21.0172
gnl|CMER|CMG028C	similar_to_meiotic_nuclear_division_protein_Mnd1	114.954
gnl|CMER|CMG030C	similar_to_beta-tubulin_folding_cofactor_E	54.4754
gnl|CMER|CMG031C	hypothetical_protein,_conserved	67.6052
gnl|CMER|CMG032C	hypothetical_protein	217.958
gnl|CMER|CMG033C	mitochondrial_intermembrane_space_complex_subunit_Tim10	162.51
gnl|CMER|CMG035C	probable_Ran_GTPase_activating_protein	47.7151
gnl|CMER|CMG036C	similar_to_WD-repeat_protein	120.912
gnl|CMER|CMG037C	hypothetical_protein	65.7022
gnl|CMER|CMG039C	aspartyl_aminopeptidase	111.786
gnl|CMER|CMG040C	hypothetical_protein	60.0611
gnl|CMER|CMG041C	unknown_permease	69.5504
gnl|CMER|CMG042C	ubiquitin-specific_protease	117.072
gnl|CMER|CMG043C	tryptophane--tRNA_ligase,_cytoplasmic	62.1968
gnl|CMER|CMG044C	pre-mRNA_splicing_factor_ATP-dependent_RNA_helicase_PRP22	46.2347
gnl|CMER|CMG045C	hypothetical_protein	37.0656
gnl|CMER|CMG046C	hypothetical_protein	50.7379
gnl|CMER|CMG048C	coatomer_protein_complex,_subunit_beta	107.633
gnl|CMER|CMG050C	alpha-galactosidase	94.1516
gnl|CMER|CMG051C	similar_to_sucrose-phosphate_synthase	94.9738
gnl|CMER|CMG052C	MYB-related_protein	71.4756
gnl|CMER|CMG053C	hypothetical_protein,_conserved	77.1229
gnl|CMER|CMG054C	hypothetical_protein	54.4535
gnl|CMER|CMG056C	DNA_topoisomerase_III_alpha	100.135
gnl|CMER|CMG057C	40S_ribosomal_protein_S20	1072.48
gnl|CMER|CMG058C	unknown_transmembrane_protein	246.111
gnl|CMER|CMG059C	hypothetical_protein	344.584
gnl|CMER|CMG060C	unknown_zinc_finger_protein	55.7107
gnl|CMER|CMG061C	similar_to_U6_snRNA-associated_Sm-like_protein	64.6976
gnl|CMER|CMG062C	mitochondrial_ribosomal_protein_S16,_precursor	75.7623
gnl|CMER|CMG063C	similar_to_RNA_helicase_II_binding_protein	57.063
gnl|CMER|CMG064C	cytochrome_c_oxidase_(Complex_IV)_assembly_protein	59.5433
gnl|CMER|CMG065C	hypothetical_protein	65.4783
gnl|CMER|CMG066C	aspartate_aminotransferase,_HisC_in_bacteria	237.972
gnl|CMER|CMG067C	similar_to_mitochondrial_carrier_Yel006N	58.876
gnl|CMER|CMG070C	hypothetical_protein	76.0759
gnl|CMER|CMG071C	hypothetical_protein	8.28831
gnl|CMER|CMG072C	hypothetical_protein	14.2961
gnl|CMER|CMG073C	probable_clathrin_coat_assembly_protein_AP180_	13.7005
gnl|CMER|CMG075C	unknown_kinase_with_aarF_domain	71.9026
gnl|CMER|CMG076C	hypothetical_protein,_conserved	25.3277
gnl|CMER|CMG078C	hypothetical_protein,_conserved	54.5761
gnl|CMER|CMG079C	similar_to_DNA_excision_repair_protein_ERCC-1	82.2029
gnl|CMER|CMG080C	hypothetical_protein	143.722
gnl|CMER|CMG083C	hypothetical_protein	53.752
gnl|CMER|CMG084C	hypothetical_protein	34.6304
gnl|CMER|CMG085C	similar_to_BET3_involved_in_targeting_and_fusion_of_ER_to_Golgi_transport_vesicles	132.967
gnl|CMER|CMG086C	aminomethyltransferase	320.496
gnl|CMER|CMG087C	similar_to_lysosomal_sphingomyelin_phosphodiesterase	72.1063
gnl|CMER|CMG088C	hypothetical_protein	85.7641
gnl|CMER|CMG089C	similar_to_respiratory_burst_oxidase_protein	128.206
gnl|CMER|CMG090C	hypothetical_protein,_conserved	86.0051
gnl|CMER|CMG092C	similar_to_periplasmic_protein_p19	662.525
gnl|CMER|CMG093C	proteasome_regulatory_particle_subunit	180.932
gnl|CMER|CMG094C	hypothetical_protein,_conserved	102.049
gnl|CMER|CMG095C	similar_to_6-pyruvoyl_tetrahydrobiopterin_synthase	87.4202
gnl|CMER|CMG096C	ribonuclease_P_protein_subunit_POP4	61.2837
gnl|CMER|CMG097C	hypothetical_protein	48.7816
gnl|CMER|CMG098C	similar_to_COP-coated_vesicle_membrane_protein_p24	15.1442
gnl|CMER|CMG099C	hypothetical_protein,_conserved	24.7955
gnl|CMER|CMG100C	hypothetical_protein	7.20426
gnl|CMER|CMG102C	similar_to_zinc_transporter	36.8627
gnl|CMER|CMG103C	similar_to_amino_acid_transporter_protein	77.0731
gnl|CMER|CMG105C	probable_WD-repeat_membrane_protein	69.3959
gnl|CMER|CMG106C	probable_flap_structure-specific_endonuclease_1	61.2746
gnl|CMER|CMG108C	similar_to_Raf/ATN-like_protein_kinase	28.1323
gnl|CMER|CMG109C	40S_ribosomal_protein_S15	935.301
gnl|CMER|CMG110C	probable_phycocyanobilin:ferredoxin_oxidoreductase	350.396
gnl|CMER|CMG111C	alanine--tRNA_ligase_(chloroplast)	186.922
gnl|CMER|CMG113C	protein_phosphatase_2C,_with_protein_kinase_domain	76.0578
gnl|CMER|CMG114C	hypothetical_protein	106.045
gnl|CMER|CMG115C	hypothetical_protein	108.553
gnl|CMER|CMG116C	hypothetical_protein	26.9346
gnl|CMER|CMG117C	hypothetical_protein	45.3964
gnl|CMER|CMG118C	60S_acidic_ribosomal_protein_P2	834.901
gnl|CMER|CMG119C	similar_to_histidine_triad_protein_(HIT)	246.882
gnl|CMER|CMG121C	hypothetical_protein	73.0205
gnl|CMER|CMG123C	aspartate-semialdehyde_dehydrogenase_(AsA_dehydrogenase)	609.132
gnl|CMER|CMG124C	GTP-binding_protein_of_Obg-family	51.6545
gnl|CMER|CMG125C	similar_to_peroxisomal_membrane_protein_PMP22	371.666
gnl|CMER|CMG126C	similar_to_zinc_finger_protein	55.6015
gnl|CMER|CMG127C	hypothetical_protein	9.42288
gnl|CMER|CMG129C	MYB-related_protein	8.15511
gnl|CMER|CMG130C	hypothetical_protein	207.701
gnl|CMER|CMG131C	hypothetical_protein	27.0927
gnl|CMER|CMG132C	similar_to_acetylpolyamine_aminohydolase	260.543
gnl|CMER|CMG133C	excinuclease_ABC_subunit_B	62.936
gnl|CMER|CMG136C	probable_ubiquitin-conjugating_enzyme_E2	419.168
gnl|CMER|CMG137C	hypothetical_protein,_conserved	62.4142
gnl|CMER|CMG139C	similar_to_flavin-containing_monooxygenase_FMO-1	45.4263
gnl|CMER|CMG141C	gamma-glutamylcysteine_synthetase	46.4734
gnl|CMER|CMG142C	similar_to_DNA-(apurinic_or_apyrimidinic_site)_lyase_ARP	131.432
gnl|CMER|CMG143C	similar_to_anti-silencing_factor	56.2445
gnl|CMER|CMG145C	hypothetical_protein,_conserved	93.7851
gnl|CMER|CMG146C	GTP-binding_protein_of_Obg_family	116.325
gnl|CMER|CMG147C	probable_long-chain_acyl-CoA_synthetase	81.7079
gnl|CMER|CMG148C	1-deoxy-D-xylulose_5-phosphate_reductoisomerase	298.289
gnl|CMER|CMG151C	hypothetical_protein	54.2845
gnl|CMER|CMG152C	hypothetical_protein	163.76
gnl|CMER|CMG153C	small_GTP-binding_protein_of_Rab_family	138.584
gnl|CMER|CMG154C	hypothetical_protein	116.076
gnl|CMER|CMG155C	hypothetical_protein	162.276
gnl|CMER|CMG156C	probable_nicotinate_phosphoribosyltransferase	48.7055
gnl|CMER|CMG157C	60S_ribosomal_protein_L26	483.22
gnl|CMER|CMG159C	hypothetical_protein	92.8461
gnl|CMER|CMG161C	unknown_kinase_with_aarF_domain	168.415
gnl|CMER|CMG162C	similar_to_ferredoxin_component_(biphenyl_dioxygenase,_Rieske_iron-sulfur_component_related_protein)	3445.39
gnl|CMER|CMG164C	hypothetical_protein,_conserved	40.6048
gnl|CMER|CMG165C	probable_NOL1/NOP2/sun_family_protein_(proliferating-cell_nucleolar_protein)	39.6453
gnl|CMER|CMG166C	fructokinase	47.3338
gnl|CMER|CMG167C	cell_cycle_controlling_protein_kinase_RIO	39.1547
gnl|CMER|CMG168C	probable_purple_acid_phosphatase_protein	4.91841
gnl|CMER|CMG169C	probable_RNA_polymerase_II_subunit_I	117.505
gnl|CMER|CMG170C	proteasome_regulatory_particle_subunit	58.4352
gnl|CMER|CMG171C	thiamin_biosynthesis_protein	312.431
gnl|CMER|CMG172C	similar_to_Glu-tRNAGln_amidotransferase_subunit_A	36.8445
gnl|CMER|CMG174C	similar_to_glycogenin_glucosyltransferase	4.55795
gnl|CMER|CMG177C	hypothetical_protein,_conserved	43.5985
gnl|CMER|CMG178C	squalene_synthase	122.427
gnl|CMER|CMG179C	RNA_polymerase_III_largest_subunit	50.157
gnl|CMER|CMG180C	similar_to_key_negative_regulator_of_the_Notch_pathway_SEL1L	28.3803
gnl|CMER|CMG182C	hypothetical_protein,_conserved	52.7812
gnl|CMER|CMG184C	similar_to_U3_snoRNP_component_Utp6p	56.1191
gnl|CMER|CMG185C	hypothetical_protein	153.119
gnl|CMER|CMG186C	hypothetical_protein	46.2025
gnl|CMER|CMG187C	hypothetical_protein,_conserved	214.597
gnl|CMER|CMG188C	20S_core_proteasome_subunit_beta_3	170.612
gnl|CMER|CMG189C	chromosome_assembly_complex_Condensin,_core_subunit_E	139.646
gnl|CMER|CMG190C	unknown_zinc_finger_protein	162.442
gnl|CMER|CMG191C	hypothetical_protein	57.5719
gnl|CMER|CMG193C	hypothetical_protein	90.2078
gnl|CMER|CMG194C	probable_phosphoribosylanthranilate_isomerase	38.5057
gnl|CMER|CMG195C	hypothetical_protein,_conserved	65.0037
gnl|CMER|CMG196C	mitochondrial_translation_elongation_factor_G1_(EF-G1)	73.682
gnl|CMER|CMG197C	hypothetical_protein	59.9868
gnl|CMER|CMG198C	methionyl-tRNA_formyltransferase	128.468
gnl|CMER|CMG199C	hypothetical_protein	78.8528
gnl|CMER|CMG200C	1-pyrroline-5-carboxylate_dehydrogenase	108.176
gnl|CMER|CMG201C	hypothetical_protein	499.576
gnl|CMER|CMG202C	hypothetical_protein	130.821
gnl|CMER|CMG203C	similar_to_protein_phosphatase_2C	78.716
gnl|CMER|CMG205C	hypothetical_protein,_conserved	172.835
gnl|CMER|CMG206C	similar_to_peroxisomal_membrane_protein_PMP22	196.04
gnl|CMER|CMG208C	retroelement	7.84734
gnl|CMER|CMG210C	unknown_zinc_finger_protein	110.534
gnl|CMER|CMG211C	lipid-A-disaccharide_synthase	69.5805
gnl|CMER|CMG212C	similar_to_iron_transporter_ferroportin_1	39.2639
gnl|CMER|CMG213C	probable_proline_dehydrogenase	93.9322
gnl|CMER|CMG214C	hypothetical_protein	88.2885
gnl|CMER|CMG215C	cytochrome_c_reductase_(Complex_III)_hinge_protein	114.718
gnl|CMER|CMG217C	NADPH:protochlorophyllide_oxidoreductase	848.809
gnl|CMER|CMG220C	similar_to_hedgehog_protein	120.825
gnl|CMER|CMH001C	similar_to_hedgehog_protein	58.2912
gnl|CMER|CMH005C	hypothetical_protein,_conserved	57.6572
gnl|CMER|CMH006C	unknown_protein_involving_with_Iron-Sulfur_proteins_SufD	200.476
gnl|CMER|CMH007C	hypothetical_protein,_conserved	60.3541
gnl|CMER|CMH008C	branched-chain_alpha-keto_acid_dehydrogenase_E1-alpha_subunit	123.319
gnl|CMER|CMH009C	probable_adenosine_deaminase	63.5638
gnl|CMER|CMH010C	similar_to_syntaxin_protein	53.2716
gnl|CMER|CMH011C	hypothetical_protein,_conserved	202.32
gnl|CMER|CMH012C	hypothetical_protein	61.7312
gnl|CMER|CMH013C	hypothetical_protein	90.268
gnl|CMER|CMH014C	cysteine_desulfurase_for_iron-sulfur_cluster_formation_sufS	137.743
gnl|CMER|CMH016C	similar_to_thiamin_pyrophosphokinase	188.558
gnl|CMER|CMH017C	RNA_polymerase_I,_II,_III_common_subunit	219.574
gnl|CMER|CMH018C	hypothetical_protein	33.8398
gnl|CMER|CMH019C	similar_to_UVB-resistance_protein_UVR8	6.49671
gnl|CMER|CMH020C	cleavage_and_polyadenylation_specifity_factor_protein	82.6591
gnl|CMER|CMH021C	hypothetical_protein,_conserved	161.205
gnl|CMER|CMH022C	RuvB-like_DNA/RNA_helicase_pontin	116
gnl|CMER|CMH023C	hypothetical_protein	47.8699
gnl|CMER|CMH024C	chloroplast_peptide_chain_release_factor_RF-1	316.522
gnl|CMER|CMH025C	hypothetical_protein	57.9412
gnl|CMER|CMH026C	similar_to_(N6-adenosine)-methyltransferase	11.8772
gnl|CMER|CMH027C	similar_to_transcriptional_activator_FHA1	107.383
gnl|CMER|CMH028C	probable_alpha-1,3-glucosyltransferase_ALG6	82.0407
gnl|CMER|CMH030C	hypothetical_protein	166.584
gnl|CMER|CMH032C	similar_to_protein_phosphatase_2C_(PP2C)	71.3597
gnl|CMER|CMH034C	probable_DNA_repair_endonuclease_XPF	71.0731
gnl|CMER|CMH036C	O-acetylserine_(thiol)-lyase_2	145.645
gnl|CMER|CMH038C	hypothetical_protein	532.003
gnl|CMER|CMH039C	similar_to_PREG1-like_negative_regulator	303.83
gnl|CMER|CMH040C	similar_to_glutamine_amidotransferase_class_I	80.8891
gnl|CMER|CMH042C	hypothetical_protein,_conserved	166.638
gnl|CMER|CMH043C	unknown_RNA-binding_protein	161.48
gnl|CMER|CMH044C	hypothetical_protein	80.4967
gnl|CMER|CMH045C	hypothetical_protein	44.2433
gnl|CMER|CMH046C	40S_ribosomal_protein_S14	590.525
gnl|CMER|CMH047C	similar_to_mRNA_binding_protein_CSP41_precursor	285.116
gnl|CMER|CMH048C	hypothetical_protein	173.874
gnl|CMER|CMH049C	unknown_homeobox_protein	69.2444
gnl|CMER|CMH050C	hypothetical_protein,_conserved	63.0291
gnl|CMER|CMH052C	pyrophosphate--fructose-6-phosphate_1-phosphotransferase,_beta_subunit	161.692
gnl|CMER|CMH055C	hypothetical_protein	56.6705
gnl|CMER|CMH056C	protein_kinase_YAK1	243.584
gnl|CMER|CMH057C	hypothetical_protein,_conserved	103.161
gnl|CMER|CMH058C	eukaryotic_translation_initiation_factor_eIF-5	433.226
gnl|CMER|CMH059C	eukaryotic_translation_initiation_factor_3_subunit_E_interacting_protein	154.261
gnl|CMER|CMH060C	eukaryotic_translation_initiation_factor_eIF-3_subunit_A	173.155
gnl|CMER|CMH061C	eukaryotic_translation_initiation_factor_eIF-2_beta_subunit	127.232
gnl|CMER|CMH062C	hypothetical_protein	73.2933
gnl|CMER|CMH063C	similar_to_Surfeit_1,_a_protein_involved_in_cytochrome_c_oxidase_assembly	79.3399
gnl|CMER|CMH064C	similar_to_guanine_nucleotide_exchange_factor	104.448
gnl|CMER|CMH065C	60S_ribosomal_protein_L14	1167.56
gnl|CMER|CMH066C	mitochondrial_ribosomal_protein_S15_precursor	138.909
gnl|CMER|CMH069C	conserved_GTP_binding_protein_of_unknown_function	84.4655
gnl|CMER|CMH071C	60S_ribosomal_protein_L5	727.192
gnl|CMER|CMH072C	hypothetical_protein,_conserved	89.4838
gnl|CMER|CMH073C	hypothetical_protein	83.4306
gnl|CMER|CMH074C	ubiquitin-specific_protease_UBP15	151.27
gnl|CMER|CMH075C	similar_to_mitochondrial_carrier_protein	64.4194
gnl|CMER|CMH076C	similar_to_FKBP-type_peptidyl-prolyl_cis-trans_isomerase	52.0033
gnl|CMER|CMH078C	hypothetical_protein,_conserved	122.744
gnl|CMER|CMH080C	hypothetical_protein	98.0901
gnl|CMER|CMH082C	DNA_polymerase_epsilon,_subunit_B	35.4963
gnl|CMER|CMH083C	similar_to_mutator_MutT_protein	188.156
gnl|CMER|CMH087C	hypothetical_protein,_conserved	2273.68
gnl|CMER|CMH090C	cysteine--tRNA_ligase,_cytoplasmic	79.1645
gnl|CMER|CMH091C	hypothetical_protein	36.0767
gnl|CMER|CMH092C	hypothetical_protein	66.9549
gnl|CMER|CMH095C	similar_to_inositol_monophosphatase	19.6027
gnl|CMER|CMH096C	hypothetical_protein	45.7993
gnl|CMER|CMH097C	hypothetical_protein,_conserved	95.0271
gnl|CMER|CMH100C	probable_trehalase	100.095
gnl|CMER|CMH101C	hypothetical_protein	59.1827
gnl|CMER|CMH102C	similar_to_splicing_factor_3a,_subunit_2	10.4532
gnl|CMER|CMH103C	similar_to_short-chain_dehydrogenase	98.3514
gnl|CMER|CMH105C	hypothetical_protein,_conserved	118.541
gnl|CMER|CMH106C	hypothetical_protein	24.063
gnl|CMER|CMH107C	ubiquinone_biosynthesis_protein_COQ7	36.8117
gnl|CMER|CMH109C	raptor	45.6542
gnl|CMER|CMH110C	hypothetical_protein	20.6255
gnl|CMER|CMH111C	similar_to_4-hydroxybenzoyl-CoA_thioesterase	40.1153
gnl|CMER|CMH114C	similar_to_FKBP-type_peptidyl-prolyl_cis-trans_isomerase	63.1825
gnl|CMER|CMH115C	2-C-methyl-D-erythritol_4-phosphate_cytidylyltransferase	140.686
gnl|CMER|CMH116C	similar_to_indigoidine_systhesis_protein_IdgA	31.5547
gnl|CMER|CMH117C	RNA_polymerase_II_second_largest_subunit	101.758
gnl|CMER|CMH119C	20S_core_proteasome_subunit_beta_4	199.293
gnl|CMER|CMH120C	hypothetical_protein,_conserved	81.6675
gnl|CMER|CMH121C	cystathionine_beta-lyase	70.5661
gnl|CMER|CMH122C	similar_to_DNA_invertase	131.75
gnl|CMER|CMH123C	hypothetical_protein	78.1245
gnl|CMER|CMH126C	eukaryotic_translation_initiation_factor_eIF-3_subunit_C	130.95
gnl|CMER|CMH127C	hypothetical_protein	77.5364
gnl|CMER|CMH128C	cyclin_dependent_kinase,_B-type	60.7658
gnl|CMER|CMH129C	hypothetical_protein	117.184
gnl|CMER|CMH131C	similar_to_basal_transcription_factor_ABT1	124.33
gnl|CMER|CMH132C	succinyl-CoA_synthetase_alpha_chain	97.914
gnl|CMER|CMH133C	hypothetical_protein,_conserved	164.836
gnl|CMER|CMH135C	unknown_transcriptional_coactivator	163.16
gnl|CMER|CMH137C	similar_to_pyrroline-5-carboxylate_reductase	101.133
gnl|CMER|CMH138C	pantoate--beta-alanine_ligase	57.2975
gnl|CMER|CMH139C	hypothetical_protein	74.548
gnl|CMER|CMH140C	hypothetical_protein	53.674
gnl|CMER|CMH142C	hypothetical_protein	129.944
gnl|CMER|CMH143C	hypothetical_protein	3.27171
gnl|CMER|CMH144C	1,4-alpha-Glucan_branching_enzyme	190.921
gnl|CMER|CMH145C	hypothetical_protein	287.14
gnl|CMER|CMH146C	polyribonucleotide_nucleotidyltransferase	132.394
gnl|CMER|CMH148C	hypothetical_protein	31.8995
gnl|CMER|CMH150C	hypothetical_protein,_conserved	23.5161
gnl|CMER|CMH153C	probable_leucine_aminopeptidase	76.7194
gnl|CMER|CMH154C	20S_core_proteasome_subunit_beta_1	110.829
gnl|CMER|CMH155C	probable_ATP-dependent_DNA_helicase_RecQ	82.1514
gnl|CMER|CMH156C	hypothetical_protein,_conserved	62.3483
gnl|CMER|CMH157C	hypothetical_protein,_conserved	45.3339
gnl|CMER|CMH158C	hypothetical_protein,_conserved	80.1043
gnl|CMER|CMH159C	eukaryotic_translation_initiation_factor_eIF-3_subunit_G	94.7714
gnl|CMER|CMH161C	hypothetical_protein	21.032
gnl|CMER|CMH162C	hypothetical_protein,_conserved	70.4366
gnl|CMER|CMH163C	hypothetical_protein	11.5527
gnl|CMER|CMH164C	hypothetical_protein	28.5899
gnl|CMER|CMH165C	hypothetical_protein	17.8478
gnl|CMER|CMH166C	DNA_gyrase_subunit_B	86.6859
gnl|CMER|CMH168C	pre-mRNA_splicing_factor_PRP8	41.2313
gnl|CMER|CMH170C	probable_class_II_DNA_photolyase	60.5939
gnl|CMER|CMH172C	hypothetical_protein	136.104
gnl|CMER|CMH173C	similar_to_mitochondrial_uncoupling_protein	64.3087
gnl|CMER|CMH174C	hypothetical_protein	26.3358
gnl|CMER|CMH176C	similar_to_synaptobrevin-type_protein_transport_protein	264.569
gnl|CMER|CMH177C	similar_to_fructose-2,6-bisphosphatase	233.784
gnl|CMER|CMH178C	similar_to_GTPase-activating_protein	132.504
gnl|CMER|CMH179C	similar_to_nucleoporin_155kD	61.5722
gnl|CMER|CMH182C	similar_to_ubiquitin_specific_protease	48.9161
gnl|CMER|CMH183C	small_GTP-binding_protein_of_Rho_family	69.0176
gnl|CMER|CMH185C	hypothetical_protein	82.0686
gnl|CMER|CMH186C	hypothetical_protein	11.364
gnl|CMER|CMH187C	similar_to_shaggy-related_protein_kinase	80.5591
gnl|CMER|CMH188C	hypothetical_protein,_conserved	95.9409
gnl|CMER|CMH189C	hypothetical_protein,_conserved	52.5025
gnl|CMER|CMH190C	similar_to_histidine_triad_(HIT)_protein	152.385
gnl|CMER|CMH192C	unknown_zinc_finger_protein	230.958
gnl|CMER|CMH194C	similar_to_translational_activator_GCN1	125.085
gnl|CMER|CMH195C	chromatin_remodeling_complex_SWI/SNF_component,_Snf2	78.7563
gnl|CMER|CMH197C	mitochondrial_F-type_ATPase_F1_subunit_beta,_precursor	660.559
gnl|CMER|CMH198C	box_H/ACA_snoRNP_component_Nop10p	204.33
gnl|CMER|CMH199C	hypothetical_protein	119.62
gnl|CMER|CMH200C	similar_to_V-type_ATPase_V1_subunit_G	192.63
gnl|CMER|CMH201C	hypothetical_protein,_conserved	110.013
gnl|CMER|CMH202C	probable_isoprenylcysteine_methyltransferase	90.4668
gnl|CMER|CMH204C	similar_to_phosphatidic_acid-preferring_phospholipase_A1	159.603
gnl|CMER|CMH205C	hypothetical_protein,_conserved	100.773
gnl|CMER|CMH206C	hypothetical_protein,_conserved	260.677
gnl|CMER|CMH207C	probable_peptidylprolyl_isomerase	421.251
gnl|CMER|CMH208C	hypothetical_protein,_conserved	292.832
gnl|CMER|CMH209C	heme_oxygenase	2507.8
gnl|CMER|CMH210C	similar_to_peptidyl-prolyl_cis-trans_isomerase_Ess1p	123.345
gnl|CMER|CMH212C	probable_5-formyltetrahydrofolate_cyclo-ligase	113.391
gnl|CMER|CMH214C	hypothetical_protein,_conserved	72.1283
gnl|CMER|CMH215C	Sm_protein_E	10.4464
gnl|CMER|CMH216C	hypothetical_protein	151.021
gnl|CMER|CMH218C	40S_ribosomal_protein_S4	708.31
gnl|CMER|CMH220C	retromer_component_VPS35	121.768
gnl|CMER|CMH221C	similar_to_PUA_domain_containing_RNA_binding_protein_MCT-1	60.2287
gnl|CMER|CMH222C	TATA-box_binding_protein-associated_factor_11	53.5236
gnl|CMER|CMH223C	hypothetical_protein	43.1541
gnl|CMER|CMH224C	mitochondrial_ribosomal_protein_L13_precursor	97.4789
gnl|CMER|CMH226C	eukaryotic_translation_elongation_factor_1_alpha_(eEF-1a)	1387.67
gnl|CMER|CMH227C	probable_ubiquitin_conjugating_enzyme_E2	166.193
gnl|CMER|CMH229C	probable_sulfate_permease	67.8421
gnl|CMER|CMH230C	hypothetical_protein,_conserved	66.4587
gnl|CMER|CMH231C	hypothetical_protein,_conserved	46.5234
gnl|CMER|CMH232C	probable_adenylate_kinase	75.0626
gnl|CMER|CMH233C	probable_tRNA_splicing_endonuclease_subunit_Sen34	34.913
gnl|CMER|CMH234C	hypothetical_protein,_conserved	30.8471
gnl|CMER|CMH235C	ATP-binding_cassette,_sub-family_A	32.0464
gnl|CMER|CMH236C	hypothetical_protein,_conserved	146.36
gnl|CMER|CMH237C	zinc_finger_protein	72.1426
gnl|CMER|CMH238C	similar_to_glucose-6-phosphate/phosphate_translocator	59.0464
gnl|CMER|CMH239C	hypothetical_protein	2997.37
gnl|CMER|CMH240C	hypothetical_protein	27.7008
gnl|CMER|CMH241C	hypothetical_protein,_conserved	75.8551
gnl|CMER|CMH242C	oxysterol_binding_protein	44.7389
gnl|CMER|CMH245C	similar_to_DNA_excision_repair_protein_HAYWIRE_(ERCC-3_homolog_protein)	84.0076
gnl|CMER|CMH246C	probable_DNA_repair_protein_SPR18	46.7347
gnl|CMER|CMH248C	hypothetical_protein	42.9118
gnl|CMER|CMH249C	hypothetical_protein	0.431855
gnl|CMER|CMH250C	cytochrome-b5_reductase	82.4473
gnl|CMER|CMH251C	similar_to_tRNA-pseudouridine_synthase_I	44.1432
gnl|CMER|CMH252C	hypothetical_protein	77.2305
gnl|CMER|CMH254C	hypothetical_protein	2560.65
gnl|CMER|CMH255C	similar_to_inositol-1(or_4)-monophosphatase	237.682
gnl|CMER|CMH256C	squalene_monooxygenase	95.6137
gnl|CMER|CMH258C	hypothetical_protein	136.681
gnl|CMER|CMH260C	WD-repeat_protein	68.6546
gnl|CMER|CMH261C	similar_to_ribose_methyltransferase	98.6422
gnl|CMER|CMH262C	TATA-box_binding_protein-associated_factor_1	41.8213
gnl|CMER|CMH263C	cyclophilin-type_peptidyl-prolyl_cis-trans_isomerase_	45.7044
gnl|CMER|CMH264C	DNA_replication_licensing_factor_MCM3	79.3708
gnl|CMER|CMH265C	hypothetical_protein	55.7663
gnl|CMER|CMH266C	hypothetical_protein	53.7672
gnl|CMER|CMH268C	hypothetical_protein	257.733
gnl|CMER|CMH270C	hypothetical_protein	69.9244
gnl|CMER|CMH271C	threonine_dehydratase,_biosynthetic	84.9469
gnl|CMER|CMH273C	similar_to_nuclear_import_protein_NPL4	52.1357
gnl|CMER|CMH274C	probable_DNA_photolyase	38.0904
gnl|CMER|CMH275C	mitochondrial_ribosomal_protein_L46_	78.3724
gnl|CMER|CMH276C	hypothetical_protein,_conserved	88.7796
gnl|CMER|CMH277C	hypothetical_protein,_conserved	80.0788
gnl|CMER|CMH278C	hypothetical_protein,_conserved	37.317
gnl|CMER|CMH282C	similar_to_trefoil_factor	128.254
gnl|CMER|CMH283C	similar_to_hedgehog_protein	112.488
gnl|CMER|CMI002C	copper-containing_amine_oxidase	78.1506
gnl|CMER|CMI004C	probable_anion_transporter	72.3314
gnl|CMER|CMI007C	hypothetical_protein	110.638
gnl|CMER|CMI012C	retroelement,_dead	15.4639
gnl|CMER|CMI013C	hypothetical_protein	242.073
gnl|CMER|CMI014C	hypothetical_protein,_conserved	68.2225
gnl|CMER|CMI015C	L-asparaginase	36.2871
gnl|CMER|CMI016C	similar_to_3,4-dihydroxy-5-hexaprenylbenzoate_methyltransferase,_mitochondrial	59.6608
gnl|CMER|CMI017C	similar_to_exosome_complex_exonuclease_RRP40	79.7713
gnl|CMER|CMI018C	similar_to_U3_snoRNP_component_Utp14p	32.0568
gnl|CMER|CMI020C	hypothetical_protein,_conserved	88.2213
gnl|CMER|CMI021C	hypothetical_protein	89.8265
gnl|CMER|CMI022C	hypothetical_protein,_conserved	136.733
gnl|CMER|CMI023C	hypothetical_protein	60.4571
gnl|CMER|CMI026C	similar_to_cyclin_M2	93.5083
gnl|CMER|CMI027C	probable_AAA_ATPase_associated_with_peroxisome_biosynthesis_PEX1	57.221
gnl|CMER|CMI029C	probable_C-14_sterol_reductase	24.7821
gnl|CMER|CMI030C	hypothetical_protein	49.5455
gnl|CMER|CMI031C	similar_to_VAMP-associated_protein	173.203
gnl|CMER|CMI032C	hypothetical_protein	34.0489
gnl|CMER|CMI034C	ubiquitin-activating_enzyme_E1	79.8041
gnl|CMER|CMI035C	hypothetical_protein,_conserved	162.147
gnl|CMER|CMI038C	Mg-protoporphyrin_O-methyltransferase	214.974
gnl|CMER|CMI040C	chloroplast_ADP,ATP_carrier_protein_	714.508
gnl|CMER|CMI041C	guanylate_kinase	34.7991
gnl|CMER|CMI042C	tyrosine--tRNA_ligase	117.2
gnl|CMER|CMI043C	hypothetical_protein,_conserved	112.939
gnl|CMER|CMI044C	similar_to_vacuolar_sorting_protein_SNF7	106.145
gnl|CMER|CMI046C	hypothetical_protein	0.773543
gnl|CMER|CMI047C	hypothetical_protein	28.6419
gnl|CMER|CMI048C	hypothetical_protein,_conserved	1.38228
gnl|CMER|CMI049C	fructose-1,6-biphosphate_aldolase,_chloroplast_precursor	3134.35
gnl|CMER|CMI050C	catalase	901.871
gnl|CMER|CMI051C	similar_to_thiamine_triphosphatase	61.0358
gnl|CMER|CMI052C	probable_sulfate_permease	75.6939
gnl|CMER|CMI054C	similar_to_guanine_nucleotide_exchanging_fractor	99.4513
gnl|CMER|CMI055C	mitochondrial_ribosomal_protein_L24_precursor	130.709
gnl|CMER|CMI056C	hypothetical_protein	0.961085
gnl|CMER|CMI058C	ATP-binding_cassette,_sub-family_E_(RLI),_member_1	90.3414
gnl|CMER|CMI059C	40S_ribosomal_protein_S23	440.527
gnl|CMER|CMI060C	hypothetical_protein	14.4309
gnl|CMER|CMI061C	X-prolyl_aminopeptidase,_cytosolic_aminopeptidase_P	52.7849
gnl|CMER|CMI062C	hypothetical_protein	60.8645
gnl|CMER|CMI063C	4-hydroxyphenylpyruvate_dioxygenase,_4HPPD	110.255
gnl|CMER|CMI064C	hypothetical_protein	46.6635
gnl|CMER|CMI065C	similar_to_mitochondrial_magnesium_transporter_Mrs2p	134.176
gnl|CMER|CMI066C	hypothetical_protein	304.606
gnl|CMER|CMI067C	40S_ribosomal_protein_S29	1085.61
gnl|CMER|CMI068C	hypothetical_protein	13.8181
gnl|CMER|CMI070C	similar_to_syntaxin_binding_protein	50.1043
gnl|CMER|CMI072C	mitochondrial_alternative_oxidase	286.93
gnl|CMER|CMI073C	hypothetical_protein	365.727
gnl|CMER|CMI076C	hypothetical_protein	65.3318
gnl|CMER|CMI077C	probable_mRNA-associated_protein_MRNP_41,_RAE1_homolog,	138.335
gnl|CMER|CMI079C	ATP-binding_cassette,_sub-family_G	33.5539
gnl|CMER|CMI080C	hypothetical_protein	26.5784
gnl|CMER|CMI082C	hypothetical_protein,_conserved	56.9658
gnl|CMER|CMI084C	ribulose-5-phosphate-3-epimerase_precursor	550.966
gnl|CMER|CMI086C	phosphoserine_phosphatase_(PSP)_(O-phosphoserine_phosphohydrolase)	121.353
gnl|CMER|CMI087C	hypothetical_protein	123.263
gnl|CMER|CMI088C	ATP-binding_cassette,_sub-family_G	148.036
gnl|CMER|CMI089C	2-oxoglutarate_dehydrogenase_E2_component_(dihydrolipoamide_succinyltransferase)	66.6058
gnl|CMER|CMI091C	serine_hydroxymethyltransferase,_cytosolic_(glycine_hydroxymethyltransferase)	97.2576
gnl|CMER|CMI092C	similar_to_protein-tyrosine_phosphatase,_CDC14_homolog	114.749
gnl|CMER|CMI094C	methionine--tRNA_ligase,_cytoplasmic	103.356
gnl|CMER|CMI095C	NADH_dehydrogenase_I_(Complex_I)_iron-sulfur_protein_20kDa_subunit_(PSST)	125.689
gnl|CMER|CMI096C	hypothetical_protein,_conserved	73.9476
gnl|CMER|CMI098C	similar_to_eukaryotic_translation_elongation_factor_2_(eEF-2)	51.5888
gnl|CMER|CMI099C	hypothetical_protein,_conserved	42.9502
gnl|CMER|CMI101C	hypothetical_protein,_conserved	87.255
gnl|CMER|CMI102C	hypothetical_protein	87.8501
gnl|CMER|CMI103C	hypothetical_protein,_conserved	48.5376
gnl|CMER|CMI105C	hypothetical_protein	18.3155
gnl|CMER|CMI106C	homogentisate_1,2-dioxygenase	78.2574
gnl|CMER|CMI107C	similar_to_3'-5'_exoribonuclease_subunit_Dis3	53.0995
gnl|CMER|CMI108C	hypothetical_protein	18.5918
gnl|CMER|CMI109C	similar_to_glutenin_low_molecular_weight_chain_precursor	215.502
gnl|CMER|CMI110C	hypothetical_protein	226.142
gnl|CMER|CMI111C	probable_phytochelatin_synthase	118.223
gnl|CMER|CMI112C	peroxiredoxin_Q	275.301
gnl|CMER|CMI113C	similar_to_peroxiredoxin_Q	144.027
gnl|CMER|CMI114C	AMP_deaminase	80.3392
gnl|CMER|CMI117C	ATP-binding_subunit_of_unknown_ABC_transporter	216.777
gnl|CMER|CMI118C	similar_to_cell_death-regulatory_protein_GRIM19	135.718
gnl|CMER|CMI119C	similar_to_DNA_repair_protein_rad16	143.08
gnl|CMER|CMI121C	similar_to_leucine-rich_repeats_containing_F-box_protein	155.277
gnl|CMER|CMI122C	similar_to_RNA-binding_protein_with_RRM	110.35
gnl|CMER|CMI123C	probable_ribokinase	108.768
gnl|CMER|CMI124C	hypothetical_protein,_conserved	51.0465
gnl|CMER|CMI125C	phosphatidylinositol_4-kinase	45.3153
gnl|CMER|CMI126C	hypothetical_protein,_conserved	31.6837
gnl|CMER|CMI127C	hypothetical_protein	32.5963
gnl|CMER|CMI128C	hypothetical_protein,_conserved	89.9026
gnl|CMER|CMI129C	hypothetical_protein	89.3094
gnl|CMER|CMI130C	probable_zinc_protease	47.0394
gnl|CMER|CMI132C	U3_snoRNP_component_Sof1p	53.0786
gnl|CMER|CMI134C	hypothetical_protein	149.611
gnl|CMER|CMI135C	single_strand_binding_protein,_SSB	211.152
gnl|CMER|CMI136C	similar_to_protein_with_DnaJ_domain	34.3168
gnl|CMER|CMI137C	hypothetical_protein	123.129
gnl|CMER|CMI138C	hypothetical_protein,_conserved	133.578
gnl|CMER|CMI139C	hypothetical_protein,_conserved	77.8719
gnl|CMER|CMI140C	60S_acidic_ribosomal_protein_P1	866.68
gnl|CMER|CMI142C	dihydroxy-acid_dehydratase	221.98
gnl|CMER|CMI144C	similar_to_ring_finger_protein	58.4957
gnl|CMER|CMI145C	hypothetical_protein	78.3664
gnl|CMER|CMI146C	similar_to_folate_transporter/carrier	90.6787
gnl|CMER|CMI147C	secreted_protein_(mpt70)	6.33761
gnl|CMER|CMI148C	probable_trigger_factor	412.323
gnl|CMER|CMI149C	hypothetical_protein	76.006
gnl|CMER|CMI151C	nucleotide_excision_repair_protein_XP-D	78.5644
gnl|CMER|CMI152C	hypothetical_protein,_conserved	208.767
gnl|CMER|CMI154C	hypothetical_protein	150.291
gnl|CMER|CMI156C	26S_proteasome_ATP-dependent_regulatory_subunit	178.164
gnl|CMER|CMI157C	ATP-dependent_zinc_protease	64.8917
gnl|CMER|CMI158C	probable_pyrroline-5-carboxylate_reductase	332.984
gnl|CMER|CMI159C	hypothetical_protein,_conserved	143.326
gnl|CMER|CMI160C	hypothetical_protein,_conserved	61.2447
gnl|CMER|CMI161C	hypothetical_protein	264.819
gnl|CMER|CMI162C	pyrophosphate-fructose-6-phosphate_1-phosphotransferase	126.066
gnl|CMER|CMI163C	similar_to_TATA_box_binding_protein_(TBP)-associated_factor_TAF9	78.1286
gnl|CMER|CMI164C	hypothetical_protein,_conserved	110.57
gnl|CMER|CMI165C	similar_to_endoplasmic_reticulum_resident_protein	46.9358
gnl|CMER|CMI166C	hypothetical_protein	13.287
gnl|CMER|CMI167C	hypothetical_protein,_conserved	33.019
gnl|CMER|CMI169C	probable_DNA_mismatch_repair_protein	94.4167
gnl|CMER|CMI170C	hypothetical_protein	158.702
gnl|CMER|CMI172C	hypothetical_protein,_conserved	285.064
gnl|CMER|CMI173C	hypothetical_protein,_conserved	29.9513
gnl|CMER|CMI176C	DNA_polymerase_alpha,_catalytic_subunit	56.5281
gnl|CMER|CMI177C	hypothetical_protein	44.1655
gnl|CMER|CMI179C	probable_fibronectin-binding_protein	39.7876
gnl|CMER|CMI180C	similar_to_mitochondrial_magnesium_transporter_Mrs2p	121.453
gnl|CMER|CMI181C	similar_to_mitochondrial_magnesium_transporter_Mrs2p	137.116
gnl|CMER|CMI184C	box_H/ACA_snoRNP_component_GAR1	34.6951
gnl|CMER|CMI185C	probable_leucine_aminopeptidase	239.596
gnl|CMER|CMI186C	cytochrome_c-type_biogenesis_protein_ccmE	73.5302
gnl|CMER|CMI187C	similar_to_ribonuclease_P_protein_subunit_RPR2	147.246
gnl|CMER|CMI189C	retroelement,_dead	33.4305
gnl|CMER|CMI192C	sister-chromatide_cohesion_complex_Cohesin,_subunit_SMC1	75.9083
gnl|CMER|CMI194C	similar_to_rubredoxin	106.846
gnl|CMER|CMI195C	hypothetical_protein	246.359
gnl|CMER|CMI196C	sedoheptulose-1,7-bisphosphatase	902.614
gnl|CMER|CMI197C	hypothetical_protein,_conserved	148.186
gnl|CMER|CMI198C	probable_ubiquitin_fusion_degradation_protein_Ufd4p	77.1727
gnl|CMER|CMI199C	similar_to_ribosomal_protein_S1	65.2708
gnl|CMER|CMI200C	NADH_dehydrogenase_I_(Complex_I)_alpha_subcomplex_2_(B8)	167.299
gnl|CMER|CMI201C	hypothetical_protein,_conserved	142.632
gnl|CMER|CMI202C	40S_ribosomal_protein_S15A	820.101
gnl|CMER|CMI203C	probable_mitotic_cyclin_a2-type	38.1098
gnl|CMER|CMI204C	similar_to_UMP-CMP_kinase	96.8983
gnl|CMER|CMI205C	60S_ribosomal_protein_L24	793.871
gnl|CMER|CMI206C	hypothetical_protein	30.6752
gnl|CMER|CMI207C	chromosome_assembly_complex_Condensin_II,_subunit_H2	88.3416
gnl|CMER|CMI209C	TATA-box_binding_protein-associated_factor_5	72.0171
gnl|CMER|CMI210C	hypothetical_protein,_conserved	192.944
gnl|CMER|CMI211C	hypothetical_protein	599.253
gnl|CMER|CMI212C	similar_to_polyribonucleotide_nucleotidyltransferase	58.5712
gnl|CMER|CMI213C	calnexin	364.123
gnl|CMER|CMI215C	probable_GDP_dissociation_inhibitor	58.3794
gnl|CMER|CMI216C	probable_mitochondrial_intermembrane_space_complex_subunit_Tim8	145.688
gnl|CMER|CMI217C	probable_transcription_initiation_factor_like_protein,_pBrp	60.8046
gnl|CMER|CMI218C	hypothetical_protein,_conserved	56.9376
gnl|CMER|CMI219C	hypothetical_protein,_conserved	500.77
gnl|CMER|CMI220C	hypothetical_protein	137.543
gnl|CMER|CMI221C	diaminopimelate_decarboxylase	148.99
gnl|CMER|CMI223C	retroelement	48.891
gnl|CMER|CMI224C	glucose-6-phosphate_1-dehydrogenase	64.3045
gnl|CMER|CMI225C	similar_to_RNA_polymerase_II_transcriptional_coactivator	255.022
gnl|CMER|CMI226C	similar_to_ankyrin	68.5484
gnl|CMER|CMI227C	probable_G2/mitotic-specific_cyclin_1	82.1519
gnl|CMER|CMI229C	mutS_family_DNA_mismatch_repair_protein_MSH6	56.956
gnl|CMER|CMI230C	similar_to_endonuclease_III	87.3494
gnl|CMER|CMI231C	ubiquinone/menaquinone_biosynthesis_methlytransferase	32.4219
gnl|CMER|CMI232C	hypothetical_protein,_conserved	122.489
gnl|CMER|CMI233C	glutamine_synthetase_(GS2)	3497.17
gnl|CMER|CMI234C	similar_to_PABP1-dependent_poly_A-specific_ribonuclease_subunit_PAN3	101.734
gnl|CMER|CMI236C	unknown_WD-repeat_protein	31.7074
gnl|CMER|CMI237C	hypothetical_protein,_conserved	158.815
gnl|CMER|CMI238C	6,7-dimethyl-8-ribityllumazine_(DMRL/Lumazine/Riboflavin)_synthase	311.64
gnl|CMER|CMI240C	(3R)-hydroxymyristoyl-ACP_dehydratase,_precursor	449.765
gnl|CMER|CMI241C	similar_to_carboxy-terminal_proteinase	95.3693
gnl|CMER|CMI242C	hypothetical_protein	123.758
gnl|CMER|CMI243C	plastid_terminal_oxidase	93.709
gnl|CMER|CMI244C	plastid_terminal_oxidase	227.487
gnl|CMER|CMI245C	hypothetical_protein	324.528
gnl|CMER|CMI248C	photosystem_II_12_kD_extrinsic_protein	3154.86
gnl|CMER|CMI249C	similar_to_syntaxin	150.707
gnl|CMER|CMI250C	similar_to_Golgi_SNARE_protein	44.5836
gnl|CMER|CMI251C	heat_shock_protein_ClpB	229.447
gnl|CMER|CMI252C	DNA_topoisomerase_I	117.753
gnl|CMER|CMI253C	hypothetical_protein	241.342
gnl|CMER|CMI254C	hypothetical_protein	97.5446
gnl|CMER|CMI255C	importin_beta-3_subunit_(Karyopherin_beta-3_subunit)_(Ran-binding_protein_5)	201.479
gnl|CMER|CMI257C	hypothetical_protein	47.557
gnl|CMER|CMI258C	hypothetical_protein,_conserved	55.968
gnl|CMER|CMI260C	hypothetical_protein	61.205
gnl|CMER|CMI261C	hypothetical_protein,_conserved	37.0119
gnl|CMER|CMI262C	NADH_dehydrogenase_I_(Complex_I)_alpha_subcomplex_6_(B14)	88.4068
gnl|CMER|CMI263C	similar_to_AtRer1A_(Arabidopsis)	58.6288
gnl|CMER|CMI264C	ATP-binding_cassette,_sub-family_F_(GCN),_member_2_	32.1056
gnl|CMER|CMI265C	hypothetical_protein	214.468
gnl|CMER|CMI266C	hypothetical_protein	144.581
gnl|CMER|CMI267C	similar_to_L-isoaspartate_(D-aspartate)_O-methyltransferase	184.418
gnl|CMER|CMI268C	hypothetical_protein,_conserved	125.249
gnl|CMER|CMI270C	similar_to_carbonic_anhydrase_precursor	374.669
gnl|CMER|CMI271C	MGDG_synthase	85.2531
gnl|CMER|CMI273C	dihydrolipoamide_S-acetyltransferase,_precursor	63.4916
gnl|CMER|CMI275C	hypothetical_protein	21.8479
gnl|CMER|CMI276C	probable_SAC1_(supressor_of_actin_mutations_1)_protein	59.2079
gnl|CMER|CMI278C	hypothetical_protein	35.1835
gnl|CMER|CMI281C	cytochrome_b6/f_complex_iron-sulfur_subunit_precursor	1884.81
gnl|CMER|CMI283C	receptor_for_activated_protein_kinase_C	404.789
gnl|CMER|CMI284C	hypothetical_protein	165.784
gnl|CMER|CMI286C	hypothetical_protein	6.82493
gnl|CMER|CMI288C	hypothetical_protein	30.0731
gnl|CMER|CMI290C	manganese-stabilzing_protein_precursor	5191.43
gnl|CMER|CMI291C	similar_to_replication_protein_A_30kDa	127.726
gnl|CMER|CMI292C	branchpoint_bridging_protein_Msl5p	114.132
gnl|CMER|CMI293C	alpha,alpha-trehalose-phosphate_synthase_(UDP-forming)	169.643
gnl|CMER|CMI294C	isoamylase	226.451
gnl|CMER|CMI295C	phenylalanine--tRNA_ligase_alpha_subunit	23.0207
gnl|CMER|CMI298C	thioredoxin_reductase_(NADPH)	149.565
gnl|CMER|CMI299C	serine_O-acetyltransferase	54.7777
gnl|CMER|CMI300C	uracil-DNA-glycosylase	74.8089
gnl|CMER|CMI301C	similar_to_glycosyl_transferase	31.7105
gnl|CMER|CMI302C	similar_to_Golgi_transport_protein_GOT1	97.2166
gnl|CMER|CMI304C	mitochondrial_ribosomal_protein_S1_precursor	1152.64
gnl|CMER|CMI306C	L-lactate_dehydrogenase	293.665
gnl|CMER|CMJ002C	L-lactate_dehydrogenase	172.339
gnl|CMER|CMJ005C	similar_to_cell_surface_glycoprotein	84.1821
gnl|CMER|CMJ008C	similar_to_retinoblastoma-binding_protein_5	64.2454
gnl|CMER|CMJ009C	cycloartenol_synthase	67.6011
gnl|CMER|CMJ010C	hypothetical_protein	46.6714
gnl|CMER|CMJ011C	similar_to_26S_proteasome_regulatory_subunit_RPN12	92.4656
gnl|CMER|CMJ012C	hypothetical_protein	52.1547
gnl|CMER|CMJ013C	similar_to_CCR4-NOT_transcription_complex,_subunit_2;_NOT2	53.2932
gnl|CMER|CMJ014C	mercuric_reductase	105.887
gnl|CMER|CMJ015C	hypothetical_protein,_conserved	210.604
gnl|CMER|CMJ016C	aspartate_kinase	405.931
gnl|CMER|CMJ017C	hypothetical_protein	68.1973
gnl|CMER|CMJ018C	hypothetical_protein	42.5437
gnl|CMER|CMJ019C	hypothetical_protein	40.6664
gnl|CMER|CMJ020C	hypothetical_protein,_conserved	87.9689
gnl|CMER|CMJ021C	probable_1-acylglycerol-3-phosphate_O-acyltransferase	0.17777
gnl|CMER|CMJ023C	hypothetical_protein,_conserved	112.787
gnl|CMER|CMJ024C	similar_to_plant_adhesion_molecule_1_(PAM1)	80.07
gnl|CMER|CMJ027C	glycerol-3-phosphate_O-acyltransferase	113.585
gnl|CMER|CMJ029C	hypothetical_protein	85.1186
gnl|CMER|CMJ030C	hypothetical_protein	8.24859
gnl|CMER|CMJ033C	hypothetical_protein	78.0699
gnl|CMER|CMJ034C	bZIP_transcription_factor	290.414
gnl|CMER|CMJ036C	cytochrome_c_oxidase_(Complex_IV)_subunit_VIa	289.62
gnl|CMER|CMJ037C	probable_GTP-binding_protein	229.466
gnl|CMER|CMJ038C	similar_to_hydrolase,_conserved_unknown_protein	483.328
gnl|CMER|CMJ039C	ATP-binding_cassette,_sub-family_A	59.1108
gnl|CMER|CMJ042C	glyceraldehyde-3-phosphate_dehydrogenase	4240.53
gnl|CMER|CMJ043C	phycocyanobilin_lyase_alpha_subunit	156.575
gnl|CMER|CMJ044C	phycocyanobilin_lyase_beta_subuni	82.2454
gnl|CMER|CMJ045C	hypothetical_protein	96.8913
gnl|CMER|CMJ046C	similar_to_kinetoplast-associated_protein	140.873
gnl|CMER|CMJ047C	histidine--tRNA_ligase	196.93
gnl|CMER|CMJ049C	hypothetical_protein,_conserved	43.9814
gnl|CMER|CMJ050C	lactation_elevated_1	75.6818
gnl|CMER|CMJ051C	NADP-dependent_malic_enzyme	80.1645
gnl|CMER|CMJ052C	hypothetical_protein,_conserved	60.7163
gnl|CMER|CMJ053C	hypothetical_protein	113.182
gnl|CMER|CMJ054C	glutamyl-tRNA_reductase	542.71
gnl|CMER|CMJ055C	2-oxoglutarate_dehydrogenase_E2_component_(dihydrolipoamide_succinyltransferase)	226.76
gnl|CMER|CMJ056C	similar_to_vesicle_transport_v-SNARE_protein	58.2645
gnl|CMER|CMJ057C	60S_ribosomal_protein_L19	690.988
gnl|CMER|CMJ060C	hypothetical_protein,_conserved	87.1408
gnl|CMER|CMJ061C	hypothetical_protein	57.5317
gnl|CMER|CMJ062C	similar_to_acetyltransferase,_GNAT_family	168.016
gnl|CMER|CMJ064C	hypothetical_protein	65.9852
gnl|CMER|CMJ065C	hypothetical_protein	62.5445
gnl|CMER|CMJ066C	phenylalanine_hydroxylase	65.4537
gnl|CMER|CMJ067C	hypothetical_protein	81.3622
gnl|CMER|CMJ068C	hypothetical_protein	271.625
gnl|CMER|CMJ069C	Small_GTP-binding_protein_(Rho+Ras,_tandemly_repeated)	150.187
gnl|CMER|CMJ070C	hypothetical_protein	278.92
gnl|CMER|CMJ072C	similar_to_ubiquinone/menaquinone_biosynthesis_methyl_transferase	69.9182
gnl|CMER|CMJ073C	hypothetical_protein	52.3091
gnl|CMER|CMJ074C	probable_carbon_catabolite_repressor_Ccr4p	72.0047
gnl|CMER|CMJ076C	similar_to_coenzyme_F420-reducing_hydrogenase,_beta_subunit	73.5483
gnl|CMER|CMJ077C	hypothetical_protein,_conserved	88.658
gnl|CMER|CMJ078C	probable_prohibitin	463.996
gnl|CMER|CMJ079C	hypothetical_protein	57.3422
gnl|CMER|CMJ080C	similar_to_tRNA_modification_enzyme_Trm5	92.0506
gnl|CMER|CMJ081C	indole-3-glycerol_phosphate_synthase	222.838
gnl|CMER|CMJ082C	hypothetical_protein	117.639
gnl|CMER|CMJ083C	similar_to_midasin_Mdn1p	48.4205
gnl|CMER|CMJ084C	phosphoribosylamine--glycine_ligase_(GARS)_(glycinamide_ribonucleotide_synthetase)_(phosphoribosylglycinamide_synthetase)	83.3479
gnl|CMER|CMJ085C	hypothetical_protein	90.675
gnl|CMER|CMJ086C	probable_gamma_hydroxybutyrate_dehydrogenase	222.509
gnl|CMER|CMJ087C	probable_beta-amylase	375.2
gnl|CMER|CMJ088C	hypothetical_protein	93.0335
gnl|CMER|CMJ089C	probable_ATP-dependent_DNA_helicase	75.2979
gnl|CMER|CMJ090C	hypothetical_protein	100.689
gnl|CMER|CMJ091C	Small_GTP-binding_protein_of_Rho_family	17.3646
gnl|CMER|CMJ093C	similar_to_Na+/H+_antiporter	57.4858
gnl|CMER|CMJ095C	hypothetical_protein,_conserved	43.9598
gnl|CMER|CMJ096C	similar_to_thioredoxin_h	425.971
gnl|CMER|CMJ097C	hypothetical_protein,_conserved	96.2191
gnl|CMER|CMJ098C	proline--tRNA_ligase	107.235
gnl|CMER|CMJ099C	formate--tetrahydrofolate_ligase	162.679
gnl|CMER|CMJ100C	heat_shock_protein,_Hsp20_family	85.2069
gnl|CMER|CMJ101C	similar_to_heat_shock_protein	38.275
gnl|CMER|CMJ102C	adaptor-related_protein_complex_1,_mu_subunit	58.639
gnl|CMER|CMJ103C	hypothetical_protein	75.9483
gnl|CMER|CMJ311C	similar_to_chloroplast_inner_membrane_protein_Tic22	140.662
gnl|CMER|CMJ313C	hypothetical_protein	209.191
gnl|CMER|CMJ314C	hypothetical_protein,_conserved	119.661
gnl|CMER|CMJ315C	60S_ribosomal_protein_L10	591.18
gnl|CMER|CMJ316C	60S_ribosomal_protein_L15	470.806
gnl|CMER|CMJ105C	similar_to_ethylene-responsive_transcription_coactivator	320.407
gnl|CMER|CMJ107C	vesicle_coat_complex_COPII,_subunit_Sec13	240.787
gnl|CMER|CMJ108C	hypothetical_protein,_conserved	92.2903
gnl|CMER|CMJ109C	hypothetical_protein,_conserved	420.087
gnl|CMER|CMJ110C	hypothetical_protein	258.974
gnl|CMER|CMJ111C	sulfite_reductase_(ferredoxin)	169.704
gnl|CMER|CMJ112C	similar_to_26S_proteasome_associated_protein	26.3111
gnl|CMER|CMJ114C	hypothetical_protein	4672.37
gnl|CMER|CMJ115C	hypothetical_protein	144.89
gnl|CMER|CMJ116C	40S_ribosomal_protein_S9	478.68
gnl|CMER|CMJ117C	hypothetical_protein	261.406
gnl|CMER|CMJ120C	phenylalanine--tRNA_ligase_beta-subunit	52.4655
gnl|CMER|CMJ121C	histone_deacetylase	127.749
gnl|CMER|CMJ123C	probable_cryptochrome_DASH	52.504
gnl|CMER|CMJ125C	hypothetical_protein,_conserved	159.92
gnl|CMER|CMJ126C	similar_to_epsin	138.718
gnl|CMER|CMJ128C	CDP-diacylglycerol--glycerol-3-phosphate_3-phosphatidyltransferase	70.2179
gnl|CMER|CMJ129C	hypothetical_protein,_conserved	67.7798
gnl|CMER|CMJ130C	similar_to_poly(A)-binding_protein_dependent_poly(A)-ribonuclease_subunit	41.4406
gnl|CMER|CMJ132C	hypothetical_protein,_conserved	16.4634
gnl|CMER|CMJ133C	similar_to_metal_ion_transporter	193.439
gnl|CMER|CMJ134C	tyrosine--tRNA_ligase	93.194
gnl|CMER|CMJ135C	ATP-dependent_Clp_protease_proteolytic_subunit	90.3503
gnl|CMER|CMJ136C	hypothetical_protein	124.796
gnl|CMER|CMJ137C	hypothetical_protein	86.691
gnl|CMER|CMJ138C	hypothetical_protein,_conserved	49.9214
gnl|CMER|CMJ139C	hypothetical_protein	74.0336
gnl|CMER|CMJ141C	hypothetical_protein,_conserved	315.872
gnl|CMER|CMJ142C	hypothetical_protein	1396.82
gnl|CMER|CMJ143C	hypothetical_protein,_conserved	140.689
gnl|CMER|CMJ144C	similar_to_thylakoid_lumenal_17.4_kD_protein,_chloroplast_precursor	238.16
gnl|CMER|CMJ145C	4-hydroxy-3-methylbut-2-enyl_diphosphate_reductase	277.601
gnl|CMER|CMJ146C	hypothetical_protein	114.917
gnl|CMER|CMJ148C	geranylgeranyl_hydrogenase	1376.82
gnl|CMER|CMJ149C	similar_to_microtubule-associated_protein,_RP/EB_family	83.0074
gnl|CMER|CMJ151C	hypothetical_protein	117.418
gnl|CMER|CMJ152C	hypothetical_protein	47.3302
gnl|CMER|CMJ153C	hypothetical_protein	112.496
gnl|CMER|CMJ154C	hypothetical_protein,_conserved	11.7559
gnl|CMER|CMJ156C	similar_to_diacylglycerol_acyltransferase_type_2B	229.522
gnl|CMER|CMJ157C	hypothetical_protein,_conserved	92.1838
gnl|CMER|CMJ159C	cell_differentiation_protein_rcd1	33.6417
gnl|CMER|CMJ160C	hypothetical_protein,_conserved	101.525
gnl|CMER|CMJ161C	hypothetical_protein,_conserved	123.54
gnl|CMER|CMJ162C	hypothetical_protein	152.732
gnl|CMER|CMJ163C	probable_heat_shock_protein_hslV,_proteasome-related_peptidase_subunit	132.745
gnl|CMER|CMJ164C	60S_ribosomal_protein_L38	513.184
gnl|CMER|CMJ165C	hypothetical_protein,_conserved	84.0494
gnl|CMER|CMJ167C	hypothetical_protein,_conserved	194.412
gnl|CMER|CMJ168C	glycerol_kinase	43.9634
gnl|CMER|CMJ169C	hypothetical_protein,_conserved	126.587
gnl|CMER|CMJ170C	hypothetical_protein,_conserved	161.764
gnl|CMER|CMJ171C	hypothetical_protein,_conserved	62.582
gnl|CMER|CMJ172C	similar_to_ribulose-1,5_bisphosphate_carboxylase/oxygenase_large_subunit_N-methyltransferase	65.5842
gnl|CMER|CMJ173C	similar_to_Nedd4_binding_protein_1	22.9616
gnl|CMER|CMJ174C	hypothetical_protein	116.609
gnl|CMER|CMJ175C	probable_diphthine_synthase	18.1158
gnl|CMER|CMJ177C	hypothetical_protein,_conserved	229.843
gnl|CMER|CMJ178C	mitochondrial_ribosomal_protein_L33,_precursor	109.317
gnl|CMER|CMJ179C	hypothetical_protein,_conserved	92.0589
gnl|CMER|CMJ180C	NADH_dehydrogenase_I_(Complex_I)_flavoprotein_51kDa_subunit	162.831
gnl|CMER|CMJ181C	26S_proteasome_ATP-dependent_regulatory_subunit	253.458
gnl|CMER|CMJ182C	similar_to_probable_RUBISCO_expression_protein_cbbY	153.089
gnl|CMER|CMJ183C	probable_mRNA_cap_binding_protein_80	120.477
gnl|CMER|CMJ184C	tryptophan_synthase_beta_chain	398.931
gnl|CMER|CMJ185C	similar_to_outward_rectifying_potassium_channel_KCO	64.4702
gnl|CMER|CMJ186C	hypothetical_protein	49.9375
gnl|CMER|CMJ188C	similar_to_smooth_muscle_caldesmon	142.754
gnl|CMER|CMJ189C	similar_to_protoporphyrinogen_oxidase_HemK	102.581
gnl|CMER|CMJ191C	similar_to_UMP/CMP_kinase	67.6036
gnl|CMER|CMJ195C	SWI/SNF_related,_matrix_associated,_actin_dependent_regulator_of_chromatin,_subfamily_a	58.0712
gnl|CMER|CMJ196C	delta_9_acyl-lipid_fatty_acid_desaturase	73.4129
gnl|CMER|CMJ197C	similar_to_chloroplast_import-associated_channel_Toc75	81.1716
gnl|CMER|CMJ198C	similar_to_transposase	2.16003
gnl|CMER|CMJ199C	probable_iron-sulfur_cluster_scaffold_protein	27.3898
gnl|CMER|CMJ200C	hypothetical_protein,_conserved	138.33
gnl|CMER|CMJ201C	similar_to_calcium-binding_protein_MO25	56.5382
gnl|CMER|CMJ202C	hypothetical_protein,_conserved	128.662
gnl|CMER|CMJ203C	similar_to_tRNA_dihydrouridine_synthase_Dus1p	151.472
gnl|CMER|CMJ205C	NADH_dehydrogenase_I_(Complex_I)_iron-sulfur_protein_49kDa_subunit	110.736
gnl|CMER|CMJ206C	similar_to_cytochrome_c	239.838
gnl|CMER|CMJ207C	hypothetical_protein	100.872
gnl|CMER|CMJ208C	unknown_homeobox_protein	144.878
gnl|CMER|CMJ210C	ATP-binding_subunit_of_unknown_ABC_transporter	140.725
gnl|CMER|CMJ211C	hypothetical_protein	91.1885
gnl|CMER|CMJ212C	aspartate--tRNA_ligase,_cytoplasmic	218.357
gnl|CMER|CMJ214C	similar_to_component_of_oligomeric_golgi_complex_4	60.9023
gnl|CMER|CMJ215C	hypothetical_protein,_conserved	41.5147
gnl|CMER|CMJ216C	hypothetical_protein,_conserved	84.0911
gnl|CMER|CMJ217C	similar_to_actin-related_protein	103.476
gnl|CMER|CMJ218C	probable_dipeptidyl_aminopeptidase	87.7755
gnl|CMER|CMJ219C	mRNA-decapping_enzyme_complex_component_DCP2	82.1321
gnl|CMER|CMJ221C	similar_to_mitochondrial_carrier_protein	75.3169
gnl|CMER|CMJ222C	riboflavin_kinase	113.245
gnl|CMER|CMJ223C	similar_to_GTPase_activating_protein	55.2349
gnl|CMER|CMJ225C	similar_to_2-hydroxy-6-oxohepta-2,4-dienoate_hydrolase	68.5525
gnl|CMER|CMJ226C	hypothetical_protein	88.7796
gnl|CMER|CMJ228C	hypothetical_protein,_conserved	74.5031
gnl|CMER|CMJ229C	vitamine_B12-independent_methionine_synthase	322.584
gnl|CMER|CMJ230C	mitochondrial_ribosomal_protein_L1_precursor	80.9255
gnl|CMER|CMJ231C	hypothetical_protein,_conserved	418.317
gnl|CMER|CMJ232C	mitochondrial_ribosomal_protein_L28_precursor	39.509
gnl|CMER|CMJ233C	glucose-1-phosphate_adenylyltransferase	31.448
gnl|CMER|CMJ234C	serine_palmitoyltransferase	307.678
gnl|CMER|CMJ235C	hypothetical_protein	148.394
gnl|CMER|CMJ237C	hypothetical_protein	112.312
gnl|CMER|CMJ238C	hypothetical_protein,_conserved	125.053
gnl|CMER|CMJ239C	hypothetical_protein,_conserved	149.209
gnl|CMER|CMJ240C	trans-prenyltransferase	160.221
gnl|CMER|CMJ241C	hypothetical_protein	66.5735
gnl|CMER|CMJ242C	similar_to_cytochrome_c-type_biogenesis_protein_ccmH	82.9959
gnl|CMER|CMJ244C	glyceraldehyde_3-phosphate_dehydrogenase	10.1823
gnl|CMER|CMJ245C	probable_rRNA_methyltransferase_pmt2	139.564
gnl|CMER|CMJ246C	similar_to_mitochondrial_presequence_translocase_subunit_Tim44	419.333
gnl|CMER|CMJ247C	similar_to_gamma-tubulin_complex_protein_2	18.5831
gnl|CMER|CMJ248C	hypothetical_protein,_conserved	157.352
gnl|CMER|CMJ250C	single_subunit_mitochondrial_RNA_polymerase	92.8662
gnl|CMER|CMJ252C	hypothetical_protein	196.858
gnl|CMER|CMJ253C	similar_to_prenylated_rab_acceptor_PRA1	328.562
gnl|CMER|CMJ255C	DNA_replication_licensing_factor_MCM6	43.7494
gnl|CMER|CMJ256C	hypothetical_protein,_conserved	86.0069
gnl|CMER|CMJ257C	acyl-Coenzyme_A_thioesterase,_mitochondrial_precursor	17.7872
gnl|CMER|CMJ259C	hypothetical_protein	119.739
gnl|CMER|CMJ260C	similar_to_calcineurin_B_subunit	17.5875
gnl|CMER|CMJ261C	cytochrome_P450,_family_710	436.061
gnl|CMER|CMJ262C	phosphoglucomutase	56.8859
gnl|CMER|CMJ263C	retroelement	4.45015
gnl|CMER|CMJ265C	hypothetical_protein,_conserved	146.38
gnl|CMER|CMJ269C	hypothetical_protein,_conserved	127.701
gnl|CMER|CMJ270C	hypothetical_protein,_conserved	28.5097
gnl|CMER|CMJ272C	hypothetical_protein	30.1202
gnl|CMER|CMJ275C	MYB-related_protein	1010.9
gnl|CMER|CMJ276C	cytochrome_P450,_family_710	420.888
gnl|CMER|CMJ277C	40S_ribosomal_protein_S10	524.819
gnl|CMER|CMJ279C	polyadenylate-binding_protein	343.408
gnl|CMER|CMJ281C	similar_to_DNA_photolyase	101.626
gnl|CMER|CMJ282C	60S_ribosomal_protein_L32	737.194
gnl|CMER|CMJ284C	retroelement,_dead	8.17923
gnl|CMER|CMJ285C	citrate_synthase	117.285
gnl|CMER|CMJ286C	hypothetical_protein,_conserved	66.6436
gnl|CMER|CMJ288C	hypothetical_protein	66.1798
gnl|CMER|CMJ289C	hypothetical_protein	77.4846
gnl|CMER|CMJ290C	hypothetical_protein	43.0788
gnl|CMER|CMJ293C	hypothetical_protein	61.5569
gnl|CMER|CMJ294C	2-hydroxyhepta-2,4-diene-1,7-dioate_isomerase	34.2954
gnl|CMER|CMJ295C	hypothetical_protein	95.2935
gnl|CMER|CMJ296C	hypothetical_protein	147.22
gnl|CMER|CMJ298C	phosphoglycerate_kinase	1023.93
gnl|CMER|CMJ300C	similar_to_ribonuclease_PH	41.794
gnl|CMER|CMJ301C	retroelement,_alive	38.8223
gnl|CMER|CMJ302C	hypothetical_protein	16.0334
gnl|CMER|CMJ303C	hypothetical_protein	257.839
gnl|CMER|CMJ305C	dTDP-glucose_4,6-dehydratase	195.13
gnl|CMER|CMJ306C	similar_to_dTDP-4-dehydrorhamnose_reductase	19.2804
gnl|CMER|CMJ308C	similar_to_high-affinity_iron_permease	3250.8
gnl|CMER|CMJ309C	hypothetical_protein,_conserved	214.459
gnl|CMER|CMJ323C	hypothetical_protein	289.551
gnl|CMER|CMJ318C	similar_to_dolichyl-phosphate-mannose:protein_mannosyltransferase	136.434
gnl|CMER|CMJ319C	similar_to_mitochondrial_presequence_translocase_subunit_Tim44	1112.94
gnl|CMER|CMK001C	similar_to_hedgehog_protein	72.4566
gnl|CMER|CMK006C	L-lactate_dehydrogenase	258.952
gnl|CMER|CMK008C	similar_to_ubiquitin_fusion-degradation_protein_1	105.585
gnl|CMER|CMK009C	hypothetical_protein	130.273
gnl|CMER|CMK010C	hypothetical_protein	390.479
gnl|CMER|CMK011C	3-dehydroquinate_synthase	162.123
gnl|CMER|CMK012C	hypothetical_protein,_conserved	364.976
gnl|CMER|CMK013C	hypothetical_protein	375.647
gnl|CMER|CMK015C	similar_to_protein_disulfide_isomerase	3.13915
gnl|CMER|CMK016C	probable_adenosine_kinase	213.613
gnl|CMER|CMK017C	similar_to_tuberin	57.8588
gnl|CMER|CMK019C	similar_to_low_affinity_potassium_transport;_Trk2p	119.468
gnl|CMER|CMK020C	similar_to_glycogenin	60.0095
gnl|CMER|CMK022C	similar_to_Sm_protein_B	88.3236
gnl|CMER|CMK023C	hypothetical_protein,_conserved	158.906
gnl|CMER|CMK024C	hypothetical_protein	7405.24
gnl|CMER|CMK028C	eukaryotic_translation_initiation_factor_eIF-4A	649.215
gnl|CMER|CMK029C	similar_to_GTPase_activating_protein	115.4
gnl|CMER|CMK030C	hypothetical_protein,_conserved	299.099
gnl|CMER|CMK031C	cytochrome_c_reductase_(Complex_III)_subunit_7(VI)	317.977
gnl|CMER|CMK032C	hypothetical_protein	35.6974
gnl|CMER|CMK033C	hypothetical_protein	125.328
gnl|CMER|CMK034C	hypothetical_protein	212.322
gnl|CMER|CMK035C	ribonucleoside-diphosphate_reductase_beta_chain	155.188
gnl|CMER|CMK036C	hypothetical_protein	99.8266
gnl|CMER|CMK037C	RNA_polymerase_I_largest_subunit	44.1831
gnl|CMER|CMK038C	probable_2-methylthioadenine_synthetase	84.0805
gnl|CMER|CMK039C	photoregulatory_zinc-finger_protein_COP1	69.9705
gnl|CMER|CMK040C	unknown_TatD_related_DNase	21.9439
gnl|CMER|CMK041C	pyruvate_kinase	173.586
gnl|CMER|CMK042C	hypothetical_protein	97.5833
gnl|CMER|CMK043C	MYB-related_protein	103.053
gnl|CMER|CMK044C	sigma_subunit_for_chloroplast_RNA_polymerase,_precursor	189.392
gnl|CMER|CMK045C	pseudouridine_synthase_3	92.1015
gnl|CMER|CMK046C	uridine_5'-monophosphate_synthase_(UMP_synthase)	145.714
gnl|CMER|CMK047C	hypothetical_protein	53.9414
gnl|CMER|CMK049C	similar_to_biotin_synthase	108.382
gnl|CMER|CMK050C	lycopene_beta_cyclase,_chloroplast_precursor	79.8066
gnl|CMER|CMK051C	similar_to_frataxin	127.996
gnl|CMER|CMK053C	hypothetical_protein	67.564
gnl|CMER|CMK054C	nucleotide_excision_repair_protein_yeast_rad23/_human_HHR23A_homolog	100.808
gnl|CMER|CMK055C	hypothetical_protein	92.954
gnl|CMER|CMK056C	hypothetical_protein	75.6625
gnl|CMER|CMK058C	geranylgeranyl_diphosphate_synthase,_chloroplast_precursor	669.491
gnl|CMER|CMK059C	RNA_polymerase_I,_III_common_subunit	94.0243
gnl|CMER|CMK060C	nucleoside-diphosphate_kinase	228.244
gnl|CMER|CMK061C	DNA_repair_and_recombination_protein_RecA,_chloroplast_precursor	262.549
gnl|CMER|CMK062C	hypothetical_protein	31.0703
gnl|CMER|CMK063C	hypothetical_protein,_conserved	127.541
gnl|CMER|CMK064C	eukaryotic_translation_initiation_factor_eIF-2B_alpha_subunit	166.501
gnl|CMER|CMK065C	unknown_transporter	93.0802
gnl|CMER|CMK066C	L-arabinose_permease	49.6225
gnl|CMER|CMK067C	aquaporin	30.1357
gnl|CMER|CMK068C	hypothetical_protein,_conserved	86.0556
gnl|CMER|CMK069C	diacylglycerol_kinase	48.163
gnl|CMER|CMK070C	hypothetical_protein,_conserved	43.8317
gnl|CMER|CMK071C	hypothetical_protein	341.548
gnl|CMER|CMK072C	hypothetical_protein	676.151
gnl|CMER|CMK073C	probable_transcription_factor_Hap5a	228.439
gnl|CMER|CMK074C	similar_to_glutathione_S-transferase	172.931
gnl|CMER|CMK075C	hypothetical_protein,_conserved	544.815
gnl|CMER|CMK076C	hypothetical_protein,_conserved	119.974
gnl|CMER|CMK078C	hypothetical_protein,_conserved	51.0776
gnl|CMER|CMK079C	unknown_zinc-finger_protein	1.69234
gnl|CMER|CMK081C	TATA-box_binding_protein-associated_factor_6	103.502
gnl|CMER|CMK082C	hypothetical_protein,_conserved	144.588
gnl|CMER|CMK083C	DEAD_box_protein	99.7658
gnl|CMER|CMK085C	hypothetical_protein,_conserved	40.7283
gnl|CMER|CMK086C	hypothetical_protein,_conserved	457.293
gnl|CMER|CMK087C	aspartate--tRNA_ligase,_mitochondrial_and_chloroplast?	113.229
gnl|CMER|CMK088C	hypothetical_protein,_conserved	160.488
gnl|CMER|CMK089C	hypothetical_protein,_conserved	166.256
gnl|CMER|CMK090C	hypothetical_protein,_conserved	134.191
gnl|CMER|CMK092C	hypothetical_protein,_conserved	145.162
gnl|CMER|CMK093C	retroelement,_dead	67.2759
gnl|CMER|CMK095C	hypothetical_protein,_conserved	316.733
gnl|CMER|CMK096C	hypothetical_protein	59.6705
gnl|CMER|CMK097C	serine--tRNA_ligase,_chloroplast_or_mitochondrial	113.335
gnl|CMER|CMK098C	acetyl-CoA_synthetase	318.104
gnl|CMER|CMK101C	hypothetical_protein	59.9291
gnl|CMER|CMK102C	hypothetical_protein	27.0229
gnl|CMER|CMK105C	hypothetical_protein,_conserved	76.9534
gnl|CMER|CMK106C	hypothetical_protein,_conserved	111.756
gnl|CMER|CMK108C	probable_dolichyl-diphosphooligosaccharide--protein_glycosyltransferase	51.45
gnl|CMER|CMK109C	hypothetical_protein	52.8938
gnl|CMER|CMK110C	hypothetical_protein	71.3485
gnl|CMER|CMK112C	hypothetical_protein	51.3331
gnl|CMER|CMK113C	alpha-1,3-mannosyltransferase	37.4007
gnl|CMER|CMK114C	similar_to_glucose-6-phosphate/phosphate-translocator_precursor	150.157
gnl|CMER|CMK115C	acyl-CoA_oxidase_ACX3	302.347
gnl|CMER|CMK116C	hypothetical_protein	480.115
gnl|CMER|CMK117C	similar_to_Protein_phosphatase_2C	369.279
gnl|CMER|CMK118C	40S_ribosomal_protein_S12	718.39
gnl|CMER|CMK119C	hypothetical_protein	108.217
gnl|CMER|CMK120C	hypothetical_protein,_conserved	57.8314
gnl|CMER|CMK122C	hypothetical_protein	74.226
gnl|CMER|CMK124C	similar_to_peroxisomal_targeting_signal_type_1_(PTS1)_receptor_PEX5	59.5858
gnl|CMER|CMK126C	probable_ammonium_transporter	34.9956
gnl|CMER|CMK127C	hypothetical_protein	116.41
gnl|CMER|CMK128C	hypothetical_protein,_conserved	228.374
gnl|CMER|CMK129C	nitrate_ABC_transporter_ATP-binding_protein	207.108
gnl|CMER|CMK131C	enolase	1414.53
gnl|CMER|CMK132C	probable_transcription_initiation_factor_TFIID,_subunit_TAF10_	141.873
gnl|CMER|CMK133C	hypothetical_protein,_conserved	78.1554
gnl|CMER|CMK134C	hypothetical_protein	113.485
gnl|CMER|CMK135C	similar_to_NADH_dehydrogenase_I_(Complex_I)_alpha_subcomplex_1_(MWFE)	45.8951
gnl|CMER|CMK136C	similar_to_vacuolar_sorting_protein/ubiquitin_receptor_VPS23	67.6854
gnl|CMER|CMK137C	hypothetical_protein	112.652
gnl|CMER|CMK138C	hypothetical_protein,_conserved	26.7204
gnl|CMER|CMK139C	enoyl-CoA_hydratase,_mitochondrial_precursor	0.745274
gnl|CMER|CMK140C	hypothetical_protein,_conserved	82.3258
gnl|CMER|CMK141C	glycerate_kinase	89.577
gnl|CMER|CMK144C	hypothetical_protein,_conserved	67.5656
gnl|CMER|CMK145C	hypothetical_protein	20.6262
gnl|CMER|CMK146C	hypothetical_protein	80.3133
gnl|CMER|CMK147C	similar_to_GTP_pyrophosphokinase	307.446
gnl|CMER|CMK149C	hypothetical_protein	85.8368
gnl|CMER|CMK150C	chloroplast_translation_elongation_factor_G_(EF-G)	412.421
gnl|CMER|CMK151C	phytoene_desaturase	84.4656
gnl|CMER|CMK153C	hypothetical_protein	7.89651
gnl|CMER|CMK154C	hypothetical_protein,_conserved	83.7258
gnl|CMER|CMK155C	hypothetical_protein	118.592
gnl|CMER|CMK156C	similar_to_rRNA_methylase_SpoU	109.972
gnl|CMER|CMK157C	hypothetical_protein,_conserved	92.3359
gnl|CMER|CMK159C	hypothetical_protein,_conserved	25.9607
gnl|CMER|CMK161C	hypothetical_protein	72.9207
gnl|CMER|CMK163C	hypothetical_protein,_conserved	463.613
gnl|CMER|CMK164C	similar_to_mitochondrial_carrier_protein	124.232
gnl|CMER|CMK165C	retroelement,_alive	59.9673
gnl|CMER|CMK166C	glucosamine--fructose-6-phosphate_aminotransferase	70.9138
gnl|CMER|CMK168C	hypothetical_protein	168.897
gnl|CMER|CMK170C	hypothetical_protein	2.13424
gnl|CMER|CMK172C	probable_steroid_dehydrogenase_SPM2	128.818
gnl|CMER|CMK173C	hypothetical_protein,_conserved	81.5049
gnl|CMER|CMK174C	hypothetical_protein,_conserved	126.52
gnl|CMER|CMK175C	hypothetical_protein,_conserved	46.1276
gnl|CMER|CMK176C	photosystem_II_protein_Psb27	479.232
gnl|CMER|CMK178C	mitochondrial_F-type_ATPase_F0_subunit_d	211.573
gnl|CMER|CMK179C	hypothetical_protein	12.2739
gnl|CMER|CMK180C	probable_transcription_regulator_exsB	75.3906
gnl|CMER|CMK181C	hypothetical_protein,_conserved	124.576
gnl|CMER|CMK182C	serine/arginine-rich_protein_specific_kinase	120.306
gnl|CMER|CMK183C	23S_RNA_pseudouridine_2633_synthase	107.631
gnl|CMER|CMK184C	hypothetical_protein,_conserved	251.51
gnl|CMER|CMK185C	hypothetical_protein	86.0445
gnl|CMER|CMK186C	hypothetical_protein,_conserved	73.1163
gnl|CMER|CMK187C	chloroplast_translation_elongation_factor_P_(EF-P)	176.517
gnl|CMER|CMK188C	phosphoglycerate_mutase	362.077
gnl|CMER|CMK189C	hypothetical_protein,_conserved	55.3429
gnl|CMER|CMK191C	hypothetical_protein	101.578
gnl|CMER|CMK192C	Sec61_alpha_subunit	144.825
gnl|CMER|CMK193C	Smt3-conjugating_enzyme_E2	72.1136
gnl|CMER|CMK194C	hypothetical_protein,_conserved	78.249
gnl|CMER|CMK196C	hypothetical_protein	72.783
gnl|CMER|CMK197C	probable_dolichyl_phosphate_glucosyltransferase	148.646
gnl|CMER|CMK199C	mutS_family_DNA_mismatch_repair_protein_MSH4	34.8064
gnl|CMER|CMK200C	hypothetical_protein,_conserved	89.5324
gnl|CMER|CMK203C	hypothetical_protein	23.3921
gnl|CMER|CMK204C	similar_to_iron-sulfur_cluster_scaffold_protein	359.826
gnl|CMER|CMK205C	RNA_lariat_debranching_enzyme	74.3324
gnl|CMER|CMK206C	hypothetical_protein	26.9524
gnl|CMER|CMK207C	hypothetical_protein	588.736
gnl|CMER|CMK208C	similar_to_U5_snRNP-specific_protein	34.4972
gnl|CMER|CMK210C	cysteine--tRNA_ligase,_mitochondrial_or_chloroplast_	43.1625
gnl|CMER|CMK211C	hypothetical_protein,_conserved	46.8222
gnl|CMER|CMK212C	similar_to_bromodomain_containing_transcription_factor	208.403
gnl|CMER|CMK215C	hypothetical_protein	54.8261
gnl|CMER|CMK217C	similar_to_1-acyl-sn-glycerol-3-phosphate_acyltransferase	48.9154
gnl|CMER|CMK219C	calmodulin	504.927
gnl|CMER|CMK220C	hypothetical_protein,_conserved	71.8063
gnl|CMER|CMK221C	hypothetical_protein,_conserved	144.356
gnl|CMER|CMK223C	similar_to_mitochondrial_GTP_binding_protein_trmE	128.964
gnl|CMER|CMK224C	hypothetical_protein,_conserved	212.335
gnl|CMER|CMK225C	hypothetical_protein	27.5877
gnl|CMER|CMK227C	hypothetical_protein	55.2558
gnl|CMER|CMK228C	mitochondrial_translation_initiation_factor_IF-2	62.76
gnl|CMER|CMK229C	hypothetical_protein,_conserved	81.0739
gnl|CMER|CMK230C	hypothetical_protein	41.1747
gnl|CMER|CMK232C	argininosuccinate_lyase	149.994
gnl|CMER|CMK233C	hypothetical_protein	62.3352
gnl|CMER|CMK235C	DNA_ligase_I	46.0387
gnl|CMER|CMK236C	hypothetical_protein,_conserved	51.574
gnl|CMER|CMK237C	hypothetical_protein,_conserved	57.1081
gnl|CMER|CMK238C	hypothetical_protein	296.221
gnl|CMER|CMK240C	hypothetical_protein,_conserved	78.446
gnl|CMER|CMK242C	unknown_RNA-binding_protein,_conserved	71.1048
gnl|CMER|CMK243C	phosphatidylserine_decarboxylase	49.5754
gnl|CMER|CMK245C	ATP_phosphoribosyl_transferase	236.732
gnl|CMER|CMK247C	similar_to_11-beta-hydroxysteroid_dehydrogenase	216.546
gnl|CMER|CMK248C	similar_to_phosphate/phosphoenolpyruvate_translocator_protein	99.294
gnl|CMER|CMK251C	probable_DNA_repair_protein_RadA	28.1641
gnl|CMER|CMK252C	hypothetical_protein	39.5732
gnl|CMER|CMK253C	probable_ubiquitin_conjugating_enzyme_E2	82.6625
gnl|CMER|CMK254C	probable_tRNA_splicing_endonuclease_subunit_Sen54	29.7635
gnl|CMER|CMK255C	hypothetical_protein	58.1614
gnl|CMER|CMK256C	hypothetical_protein,_conserved	136.581
gnl|CMER|CMK258C	hypothetical_protein	111.554
gnl|CMER|CMK259C	hypothetical_protein,_conserved	48.8755
gnl|CMER|CMK260C	probable_mitochondrial_processing_peptidase_alpha_subunit	370.479
gnl|CMER|CMK262C	hypothetical_protein	2187.31
gnl|CMER|CMK263C	hypothetical_protein,_conserved	335.789
gnl|CMER|CMK265C	hypothetical_protein	144.478
gnl|CMER|CMK267C	hypothetical_protein	25.0606
gnl|CMER|CMK268C	hypothetical_protein,_conserved	43.6014
gnl|CMER|CMK269C	fusion_protein_of_3-dehydroquinate_dehydratase_and_shikimate_5-dehydrogenase	67.1323
gnl|CMER|CMK271C	hypothetical_protein	35.4473
gnl|CMER|CMK272C	hypothetical_protein	28.908
gnl|CMER|CMK273C	60S_ribosomal_protein_L23A	949.906
gnl|CMER|CMK274C	mitochondrial_ribosomal_protein_S5_precursor	137.741
gnl|CMER|CMK275C	hypothetical_protein,_conserved	41.962
gnl|CMER|CMK277C	hypothetical_protein	132.728
gnl|CMER|CMK278C	probable_protein_disulfide_isomerase	68.4105
gnl|CMER|CMK279C	hypothetical_protein	5.2597
gnl|CMER|CMK280C	MYB-related_protein	41.4175
gnl|CMER|CMK282C	hypothetical_protein	66.6623
gnl|CMER|CMK283C	hypothetical_protein	27.8285
gnl|CMER|CMK284C	DNA_primase,_large_subunit	28.9507
gnl|CMER|CMK285C	eukaryotic_translation_initiation_factor_eIF-3_subunit_B	156.347
gnl|CMER|CMK288C	probable_potassium_transporter	81.3996
gnl|CMER|CMK289C	20S_core_proteasome_subunit_beta_2	171.311
gnl|CMER|CMK291C	delta12_fatty_acid_desaturase,_chloroplast_or_ER	317.821
gnl|CMER|CMK292C	hypothetical_protein	130.34
gnl|CMER|CMK293C	AAA-type_ATPase_family_protein	89.9777
gnl|CMER|CMK294C	26S_proteasome_ATP-dependent_regulatory_subunit	121.63
gnl|CMER|CMK296C	ubiquitin_with_short_C-terminal_extension	3320.22
gnl|CMER|CMK297C	probable_ribonuclease_HI_large_subunit	32.8548
gnl|CMER|CMK299C	hypothetical_protein,_conserved	109.213
gnl|CMER|CMK301C	hypothetical_protein	102.788
gnl|CMER|CMK302C	hypothetical_protein,_conserved	43.2163
gnl|CMER|CMK303C	similar_to_ADP_ribosylation_factor_1_GTPase_activating_protein	112.929
gnl|CMER|CMK304C	similar_to_syntaxin	4.84357
gnl|CMER|CMK305C	similar_to_DnaJ_(Hsp40)_homolog,_subfamily_B_	56.0604
gnl|CMER|CMK306C	hypothetical_protein,_conserved	117.907
gnl|CMER|CMK307C	probable_thylakoid_lumen_rotamase	93.5
gnl|CMER|CMK308C	short_chain_dehydrogenase	69.5991
gnl|CMER|CMK309C	unknown_zinc-finger_protein	66.0467
gnl|CMER|CML001C	similar_to_dolichyl-phosphate-mannose:protein_mannosyltransferase	26.4482
gnl|CMER|CML002C	hypothetical_protein	156.877
gnl|CMER|CML003C	hypothetical_protein	683.743
gnl|CMER|CML004C	similar_to_high-affinity_iron_permease	2430.94
gnl|CMER|CML005C	similar_to_dTDP-4-dehydrorhamnose_reductase	10.1294
gnl|CMER|CML007C	dTDP-glucose_4,6-dehydratase	116.888
gnl|CMER|CML009C	probable_vesicle_transport_related_protein_SLY1	94.936
gnl|CMER|CML010C	similar_to_DNA_topoisomerase_VI_subunit_A	173.437
gnl|CMER|CML011C	transcriptional_regulator_bolA	190.958
gnl|CMER|CML012C	hypothetical_protein	196.412
gnl|CMER|CML014C	lipoate-protein_ligase_B	98.814
gnl|CMER|CML015C	similar_to_ferredoxin	104.307
gnl|CMER|CML016C	probable_DNA-(apurinic_or_apyrimidinic_site)_lyase_(ARP)	157.991
gnl|CMER|CML020C	hypothetical_protein	84.0828
gnl|CMER|CML023C	transitional_endoplasmic_reticulum_ATPase_(valosin-containing_protein)	615.945
gnl|CMER|CML025C	similar_to_CBL-interacting_protein_kinase	429.407
gnl|CMER|CML027C	sister-chromatide_cohesion_complex_Cohesin,_subunit_SMC3	215.735
gnl|CMER|CML028C	hypothetical_protein,_conserved	75.9443
gnl|CMER|CML029C	mitochondrial_F-type_ATPase_F1_subunit_gamma,_precursor	289.055
gnl|CMER|CML030C	DnaJ_(Hsp40)_homolog,_subfamily_A	705.683
gnl|CMER|CML032C	sodium-dependent_transporter	164.282
gnl|CMER|CML034C	similar_to_vesicle_docking_protein_SEC34	100.036
gnl|CMER|CML035C	hypothetical_protein,_conserved	240.812
gnl|CMER|CML036C	6-phosphogluconate_dehydrogenase	206.264
gnl|CMER|CML037C	6-phosphogluconate_dehydrogenase	77.4924
gnl|CMER|CML040C	uroporphyrinogen_III_synthase	148.872
gnl|CMER|CML042C	ubiquitin-like_protein_Rub1	96.8029
gnl|CMER|CML043C	hypothetical_protein,_conserved	81.2204
gnl|CMER|CML046C	hypothetical_protein,_conserved	214.801
gnl|CMER|CML047C	similar_to_mRNA-binding_protein	505.652
gnl|CMER|CML049C	glutamate_dehydrogenase_(NADP+)_1	307.813
gnl|CMER|CML050C	ribonucleoside-diphosphate_reductase_beta_chain	149.982
gnl|CMER|CML052C	hypothetical_protein,_conserved	118.6
gnl|CMER|CML054C	hypothetical_protein	71.4681
gnl|CMER|CML055C	carbamoyl-phosphate_synthase,_pyrimidine-specific,_large_chain	475.665
gnl|CMER|CML056C	hypothetical_protein	0.346992
gnl|CMER|CML057C	unknown_kinase_with_aarF_domain	135.169
gnl|CMER|CML058C	excinuclease_ABC_subunit_C	238.361
gnl|CMER|CML059C	6-phosphogluconate_dehydrogenase	261.977
gnl|CMER|CML061C	SWI/SNF_related,_matrix_associated,_actin_dependent_regulator_of_chromatin,_subfamily_c	146.369
gnl|CMER|CML063C	hypothetical_protein	6771.44
gnl|CMER|CML064C	hypothetical_protein	239.767
gnl|CMER|CML065C	probable_arginine-tRNA-protein_transferase	142.332
gnl|CMER|CML066C	similar_to_phosphate_starvation-inducible_ATPase_PhoH_	222.167
gnl|CMER|CML067C	hypothetical_protein,_conserved	26.2629
gnl|CMER|CML068C	hypothetical_protein	134.654
gnl|CMER|CML069C	hypothetical_protein	99.9912
gnl|CMER|CML072C	hypothetical_protein	244.359
gnl|CMER|CML073C	similar_to_actin-related_protein	325.669
gnl|CMER|CML074C	similar_to_trithorax_protein_ash2	47.8742
gnl|CMER|CML075C	hypothetical_protein	241.826
gnl|CMER|CML076C	3-methyl-2-oxobutanoate_hydroxymethyltransferase	106.197
gnl|CMER|CML077C	TFIIB	105.32
gnl|CMER|CML079C	valine-pyruvate_transaminase	144.795
gnl|CMER|CML080C	acyl-CoA_dehydrogenase,_mitochondrial_precursor	201.64
gnl|CMER|CML081C	hypothetical_protein	135.272
gnl|CMER|CML082C	hypothetical_protein	572.259
gnl|CMER|CML083C	2,3-dihydro-2,3-dihydroxybenzoate_dehydrogenase	177.414
gnl|CMER|CML085C	similar_to_UDP-galactose_transporter	104.323
gnl|CMER|CML086C	probable_signal_recognition_particle_targeting_component_SRP68	157.443
gnl|CMER|CML087C	hypothetical_protein	167.971
gnl|CMER|CML088C	similar_to_chaperone_grpE	229.11
gnl|CMER|CML090C	probable_DegP_protease_precursor	264.797
gnl|CMER|CML092C	hypothetical_protein,_conserved	35.2029
gnl|CMER|CML093C	hypothetical_protein,_conserved	202.109
gnl|CMER|CML095C	similar_to_leucine_carboxyl_methyltransferase	190.315
gnl|CMER|CML097C	similar_to_nucleotide_excision_repair_complex_subunit_XPC	61.1646
gnl|CMER|CML098C	cytochrome_c_oxidase_(Complex_IV)_subunit_Vb	920.132
gnl|CMER|CML100C	nuclear_receptor_co-repressor/HDAC3_complex_subunit	185.38
gnl|CMER|CML101C	MYB-related_protein	175.069
gnl|CMER|CML102C	histone_acetyltransferase_HAC108/MYST	203.897
gnl|CMER|CML103C	similar_to_splicing_factor_3b_subunit_3	99.0084
gnl|CMER|CML104C	similar_to_nuclear_prelamin_A_recognition_factor	156.83
gnl|CMER|CML106C	60S_ribosomal_protein_L36	2028.43
gnl|CMER|CML107C	hypothetical_protein	733.779
gnl|CMER|CML108C	hypothetical_protein,_conserved	32.9325
gnl|CMER|CML110C	nucleoside-diphosphate_kinase	636.128
gnl|CMER|CML111C	hypothetical_protein,_conserved	167.889
gnl|CMER|CML112C	hypothetical_protein	215.879
gnl|CMER|CML113C	hypothetical_protein,_conserved	351.286
gnl|CMER|CML115C	similar_to_diphosphoinositol_polyphosphate_phosphohydrolase	200.393
gnl|CMER|CML116C	hypothetical_protein	586.116
gnl|CMER|CML117C	hypothetical_protein,_conserved	276.548
gnl|CMER|CML118C	hypothetical_protein	33.8282
gnl|CMER|CML119C	NAD-dependent_deacetylase_sirtuin_2	72.032
gnl|CMER|CML120C	hypothetical_protein	10.5016
gnl|CMER|CML121C	hypothetical_protein	207.285
gnl|CMER|CML122C	similar_to_oxysterol_binding_protein	116.041
gnl|CMER|CML124C	similar_to_dual-specificity_protein_phosphatase	306.449
gnl|CMER|CML125C	hypothetical_protein	232.08
gnl|CMER|CML126C	similar_to_indole-3-glycerol_phosphate_synthase	120.692
gnl|CMER|CML127C	hypothetical_protein,_conserved	54.2736
gnl|CMER|CML128C	tRNA_nucleotidyltransferase	88.6568
gnl|CMER|CML129C	similar_to_v-SNARE_protein_of_ER-Golgi_docking_complex	154.707
gnl|CMER|CML130C	similar_to_transcription_initiation_factor_TFIIE_beta_subunit	105.391
gnl|CMER|CML131C	ATPases_of_the_AAA+_class	60.1359
gnl|CMER|CML133C	26S_proteasome_regulatory_module_subunit	223.187
gnl|CMER|CML135C	probable_CCR4-NOT_transcription_complex,_subunit_3	188.88
gnl|CMER|CML136C	similar_to_leucine_carboxyl_methyltransferase	196.965
gnl|CMER|CML137C	ATP-dependent_RNA_helicase	113.108
gnl|CMER|CML138C	similar_to_farnesyltransferase_alpha_subunit	88.8383
gnl|CMER|CML139C	hypothetical_protein	61.5344
gnl|CMER|CML140C	RNA_helicase	138.481
[truncated: 2,776 more rows]
